# Supplementary material for: ZiPo: A Deep Neural Network to De-Noise Single-Cell RNA Sequencing Data
Source: IEEE Trans Comput Biol Bioinform. Author manuscript; Available in PMC 2026 Feb 17. (PMC12910556; doi:10.1109/TCBBIO.2025.3572783)
Supplement: tcbbio-3572783-mm [file NIHMS2129199-supplement-tcbbio-3572783-mm.zip]

Archive with 395 entries (327 files):
- tcbbio-3572783-mm/
- tcbbio-3572783-mm/code/
- tcbbio-3572783-mm/code/deep/
- tcbbio-3572783-mm/code/deep/Habil/
- tcbbio-3572783-mm/code/deep/Habil/functions.R
- tcbbio-3572783-mm/code/deep/Habil/getDogCat.R
- tcbbio-3572783-mm/code/deep/Habil/getImdb.R
- tcbbio-3572783-mm/code/deep/Habil/get_cats_dogs_small.R
- tcbbio-3572783-mm/code/deep/Habil/get_features_and_labels.R
- tcbbio-3572783-mm/code/deep/Habil/libraries.R
- tcbbio-3572783-mm/code/deep/Habil/make_subset.R
- tcbbio-3572783-mm/code/deep/Habil/mnist_conv.R
- tcbbio-3572783-mm/code/deep/Habil/plot_models.R
- tcbbio-3572783-mm/code/deep/Habil/runall.R
- tcbbio-3572783-mm/code/deep/Habil/settings.R
- tcbbio-3572783-mm/code/deep/Habil/vgg16_dog_cat.R
- tcbbio-3572783-mm/code/deep/Habil/vgg16_dog_cat_aug.R
- tcbbio-3572783-mm/code/deep/Habil/visualize_activations.R
- tcbbio-3572783-mm/code/deep/Instructions.txt
- tcbbio-3572783-mm/code/deep/Mohsen/
- tcbbio-3572783-mm/code/deep/Mohsen/jena.R
- tcbbio-3572783-mm/code/deep/Mohsen/runall.R
- tcbbio-3572783-mm/code/deep/Mohsen/settings.R
- tcbbio-3572783-mm/code/deep/prep/
- tcbbio-3572783-mm/code/deep/prep/application.yaml
- tcbbio-3572783-mm/code/deep/prep/experiments/
- tcbbio-3572783-mm/code/deep/prep/experiments/2023-07-26_prepareData.yaml
- tcbbio-3572783-mm/code/deep/prep/Instructions.txt
- tcbbio-3572783-mm/code/deep/prep/libraries.R
- tcbbio-3572783-mm/code/deep/prep/prepGSE117156.R
- tcbbio-3572783-mm/code/deep/prep/prep_liver.R
- tcbbio-3572783-mm/code/deep/prep/runall.R
- tcbbio-3572783-mm/code/deep/prep/saveSummarizedExperiment.R
- tcbbio-3572783-mm/code/deep/prep/writePoSE.R
- tcbbio-3572783-mm/code/deep/Shiva/
- tcbbio-3572783-mm/code/deep/Shiva/deepDream.R
- tcbbio-3572783-mm/code/deep/Shiva/imdb.R
- tcbbio-3572783-mm/code/deep/Shiva/layer_positional_embedding.R
- tcbbio-3572783-mm/code/deep/Shiva/layer_transformer_encoder.R
- tcbbio-3572783-mm/code/deep/Shiva/oxford.R
- tcbbio-3572783-mm/code/deep/Shiva/vectorization.functions.R
- tcbbio-3572783-mm/code/deep/Shiva/xception_ch9.R
- tcbbio-3572783-mm/code/deep/ZiPo/
- tcbbio-3572783-mm/code/deep/ZiPo/application.yaml
- tcbbio-3572783-mm/code/deep/ZiPo/experiments/
- tcbbio-3572783-mm/code/deep/ZiPo/experiments/1970-01-01_test.yaml
- tcbbio-3572783-mm/code/deep/ZiPo/experiments/2023-04-04_base.yaml
- tcbbio-3572783-mm/code/deep/ZiPo/experiments/2023-04-04_invest_sizes.yaml
- tcbbio-3572783-mm/code/deep/ZiPo/experiments/2023-04-05_invest_latent.yaml
- tcbbio-3572783-mm/code/deep/ZiPo/experiments/2023-04-06_invest_depth.yaml
- tcbbio-3572783-mm/code/deep/ZiPo/experiments/2023-04-11_invest_decoder.yaml
- tcbbio-3572783-mm/code/deep/ZiPo/experiments/2023-04-13_invest_bn.yaml
- tcbbio-3572783-mm/code/deep/ZiPo/experiments/2023-04-13_invest_zero_reg.yaml
- tcbbio-3572783-mm/code/deep/ZiPo/experiments/2023-04-21_invest_weight_reg.yaml
- tcbbio-3572783-mm/code/deep/ZiPo/experiments/2023-04-26_invest_negbin.yaml
- tcbbio-3572783-mm/code/deep/ZiPo/experiments/2023-04-28_invest_dca.yaml
- tcbbio-3572783-mm/code/deep/ZiPo/experiments/2023-04-28_invest_tuned_dca.yaml
- tcbbio-3572783-mm/code/deep/ZiPo/experiments/2023-04-28_invest_zip_dca.yaml
- tcbbio-3572783-mm/code/deep/ZiPo/experiments/2023-05-01_hyper.yaml
- tcbbio-3572783-mm/code/deep/ZiPo/experiments/2023-06-06_myeloma.yaml
- tcbbio-3572783-mm/code/deep/ZiPo/experiments/2023-06-12_rosmap.yaml
- tcbbio-3572783-mm/code/deep/ZiPo/Instructions.md
- tcbbio-3572783-mm/code/deep/ZiPo/libraries.R
- tcbbio-3572783-mm/code/deep/ZiPo/python/
- tcbbio-3572783-mm/code/deep/ZiPo/python/deep_zipo.py
- tcbbio-3572783-mm/code/deep/ZiPo/python/test_zipo_train.py
- tcbbio-3572783-mm/code/deep/ZiPo/python/zipo_train.py
- tcbbio-3572783-mm/code/deep/ZiPo/requirements.txt
- tcbbio-3572783-mm/code/deep/ZiPo/runall.R
- tcbbio-3572783-mm/code/deep/ZiPo/script/
- tcbbio-3572783-mm/code/deep/ZiPo/script/gather_latents.py
- tcbbio-3572783-mm/code/deep/ZiPo/script/gather_models_metrics.py
- tcbbio-3572783-mm/code/deep/ZiPo/script/gather_tb_metrics.py
- tcbbio-3572783-mm/code/deep/ZiPo/script/generate_zip_train.py
- tcbbio-3572783-mm/code/deep/ZiPo/script/report.R
- tcbbio-3572783-mm/code/deep/ZiPo/script/train.py
- tcbbio-3572783-mm/code/deep/ZiPo/settings.R
- tcbbio-3572783-mm/code/Habil/
- tcbbio-3572783-mm/code/Habil/clean.fastq.files.R
- tcbbio-3572783-mm/code/Habil/clean_fastq.sh
- tcbbio-3572783-mm/code/Habil/clean_fastqS.R
- tcbbio-3572783-mm/code/Habil/clean_fastq_V1.sh
- tcbbio-3572783-mm/code/Habil/clean_template.mpi
- tcbbio-3572783-mm/code/Habil/copia.R
- tcbbio-3572783-mm/code/Habil/fastqc_all.sh
- tcbbio-3572783-mm/code/Habil/getClinical.R
- tcbbio-3572783-mm/code/Habil/hits.R
- tcbbio-3572783-mm/code/Habil/index_rRNA.sh
- tcbbio-3572783-mm/code/Habil/index_rRNA_V1.sh
- tcbbio-3572783-mm/code/Habil/insert.length.sh
- tcbbio-3572783-mm/code/Habil/Instructions.txt
- tcbbio-3572783-mm/code/Habil/map.files.R
- tcbbio-3572783-mm/code/Habil/map.R
- tcbbio-3572783-mm/code/Habil/map_template.mpi
- tcbbio-3572783-mm/code/Habil/network.R
- tcbbio-3572783-mm/code/Habil/organize.mouse.R
- tcbbio-3572783-mm/code/Habil/rename_transcript.R
- tcbbio-3572783-mm/code/Habil/set.cluster.R
- tcbbio-3572783-mm/code/Habil/settings.R
- tcbbio-3572783-mm/code/Habil/transfer.R
- tcbbio-3572783-mm/code/Habil/unique.fasta.R
- tcbbio-3572783-mm/code/Habil/utilities/
- tcbbio-3572783-mm/code/Habil/utilities/call.libraries.R
- tcbbio-3572783-mm/code/Habil/utilities/make.dummy.fastq.R
- tcbbio-3572783-mm/code/Habil/utilities/make.gff3.R
- tcbbio-3572783-mm/code/Habil/utilities/make.package.R
- tcbbio-3572783-mm/code/Habil/utilities/ROSMAP/
- tcbbio-3572783-mm/code/Habil/utilities/ROSMAP/download/
- tcbbio-3572783-mm/code/Habil/utilities/ROSMAP/download/download.Rosmap.clinical.R
- tcbbio-3572783-mm/code/Habil/utilities/ROSMAP/download/download.Rosmap.dnam.R
- tcbbio-3572783-mm/code/Habil/utilities/ROSMAP/download/download.Rosmap.expr.R
- tcbbio-3572783-mm/code/Habil/utilities/ROSMAP/download/download.Rosmap.gwas.R
- tcbbio-3572783-mm/code/Habil/utilities/ROSMAP/download/download.Rosmap.proteome.R
- tcbbio-3572783-mm/code/Habil/utilities/ROSMAP/download/download.Rosmap.R
- tcbbio-3572783-mm/code/Habil/utilities/ROSMAP/download/download.Rosmap.snRNA.R
- tcbbio-3572783-mm/code/Habil/utilities/ROSMAP/download/get.dosage.Rosmap.gwas.folder.R
- tcbbio-3572783-mm/code/Habil/utilities/ROSMAP/download/paths.Rosmap.R
- tcbbio-3572783-mm/code/Habil/utilities/ROSMAP/download/secure.synLogin.R
- tcbbio-3572783-mm/code/Habil/utilities/system.echo.R
- tcbbio-3572783-mm/code/Habil/wgs.sh
- tcbbio-3572783-mm/code/senescence/
- tcbbio-3572783-mm/code/senescence/Instructions.txt
- tcbbio-3572783-mm/code/senescence/Shiva/
- tcbbio-3572783-mm/code/senescence/Shiva/analyze.gene.lists.R
- tcbbio-3572783-mm/code/senescence/Shiva/analyze.gene.R
- tcbbio-3572783-mm/code/senescence/Shiva/analyze.group.R
- tcbbio-3572783-mm/code/senescence/Shiva/analyze.neuron.R
- tcbbio-3572783-mm/code/senescence/Shiva/application.yaml
- tcbbio-3572783-mm/code/senescence/Shiva/cd33.R
- tcbbio-3572783-mm/code/senescence/Shiva/cleanWU.R
- tcbbio-3572783-mm/code/senescence/Shiva/compare.weights.R
- tcbbio-3572783-mm/code/senescence/Shiva/compareWeights.R
- tcbbio-3572783-mm/code/senescence/Shiva/compare_pcas.R
- tcbbio-3572783-mm/code/senescence/Shiva/config.yaml
- tcbbio-3572783-mm/code/senescence/Shiva/decisionTree.R
- tcbbio-3572783-mm/code/senescence/Shiva/decision_tree.R
- tcbbio-3572783-mm/code/senescence/Shiva/de_sen.R
- tcbbio-3572783-mm/code/senescence/Shiva/download_data.R
- tcbbio-3572783-mm/code/senescence/Shiva/dsp/
- tcbbio-3572783-mm/code/senescence/Shiva/dsp/analyze.dspNewAge.R
- tcbbio-3572783-mm/code/senescence/Shiva/dsp/application.yaml
- tcbbio-3572783-mm/code/senescence/Shiva/dsp/classification.R
- tcbbio-3572783-mm/code/senescence/Shiva/dsp/combine_roi.R
- tcbbio-3572783-mm/code/senescence/Shiva/dsp/de.complexHeatmap.R
- tcbbio-3572783-mm/code/senescence/Shiva/dsp/de.R
- tcbbio-3572783-mm/code/senescence/Shiva/dsp/deIndividual.R
- tcbbio-3572783-mm/code/senescence/Shiva/dsp/de_ring_center.R
- tcbbio-3572783-mm/code/senescence/Shiva/dsp/dsp.R
- tcbbio-3572783-mm/code/senescence/Shiva/dsp/experiments/
- tcbbio-3572783-mm/code/senescence/Shiva/dsp/experiments/2023-01-04_prepGeoMix.yaml
- tcbbio-3572783-mm/code/senescence/Shiva/dsp/experiments/2023-01-12_repGeoMx.yaml
- tcbbio-3572783-mm/code/senescence/Shiva/dsp/experiments/2023-02-07_eigen.yaml
- tcbbio-3572783-mm/code/senescence/Shiva/dsp/experiments/2023-02-27_residuals.yaml
- tcbbio-3572783-mm/code/senescence/Shiva/dsp/experiments/2023-03-07_reproducePhaseI.yaml
- tcbbio-3572783-mm/code/senescence/Shiva/dsp/experiments/2023-05-11_cleaned.yaml
- tcbbio-3572783-mm/code/senescence/Shiva/dsp/experiments/2023-06-05_trajectory.yaml
- tcbbio-3572783-mm/code/senescence/Shiva/dsp/experiments/2023-06-22_deIndividual.yaml
- tcbbio-3572783-mm/code/senescence/Shiva/dsp/experiments/2023-07-11_ringCenter.yaml
- tcbbio-3572783-mm/code/senescence/Shiva/dsp/experiments/2023-07-28_log1.yaml
- tcbbio-3572783-mm/code/senescence/Shiva/dsp/experiments/2023-08-30_ringCenter.yaml
- tcbbio-3572783-mm/code/senescence/Shiva/dsp/experiments/2023-09-13_geomxDe.yaml
- tcbbio-3572783-mm/code/senescence/Shiva/dsp/experiments/2023-09-26_classification.yaml
- tcbbio-3572783-mm/code/senescence/Shiva/dsp/experiments/2025-02-12_tdpScore.yaml~
- tcbbio-3572783-mm/code/senescence/Shiva/dsp/geomx_report.log
- tcbbio-3572783-mm/code/senescence/Shiva/dsp/geomx_report.Rmd
- tcbbio-3572783-mm/code/senescence/Shiva/dsp/geomx_report.Rnw
- tcbbio-3572783-mm/code/senescence/Shiva/dsp/geomx_report.tex
- tcbbio-3572783-mm/code/senescence/Shiva/dsp/libraries.R
- tcbbio-3572783-mm/code/senescence/Shiva/dsp/metric_heatmap.R
- tcbbio-3572783-mm/code/senescence/Shiva/dsp/plot.ac.dsp.R
- tcbbio-3572783-mm/code/senescence/Shiva/dsp/plot.bd.dsp.R
- tcbbio-3572783-mm/code/senescence/Shiva/dsp/plot.de.age.R
- tcbbio-3572783-mm/code/senescence/Shiva/dsp/plot.genes.R
- tcbbio-3572783-mm/code/senescence/Shiva/dsp/plots.eigengenes.R
- tcbbio-3572783-mm/code/senescence/Shiva/dsp/prepGeomxMir.R
- tcbbio-3572783-mm/code/senescence/Shiva/dsp/prep_dsp.R
- tcbbio-3572783-mm/code/senescence/Shiva/dsp/prep_newP19.R
- tcbbio-3572783-mm/code/senescence/Shiva/dsp/prep_rings.R
- tcbbio-3572783-mm/code/senescence/Shiva/dsp/runall.R
- tcbbio-3572783-mm/code/senescence/Shiva/dsp/trajectoryGeomx.R
- tcbbio-3572783-mm/code/senescence/Shiva/dsp/visualization.R
- tcbbio-3572783-mm/code/senescence/Shiva/experiments/
- tcbbio-3572783-mm/code/senescence/Shiva/experiments/2022-09-28_deepSc.yaml
- tcbbio-3572783-mm/code/senescence/Shiva/experiments/2022-12-01_alsRep.yaml
- tcbbio-3572783-mm/code/senescence/Shiva/experiments/2022-12-13_alsEigen.yaml
- tcbbio-3572783-mm/code/senescence/Shiva/experiments/2022-19-10_SogandRep.yaml
- tcbbio-3572783-mm/code/senescence/Shiva/experiments/2022-28-10_SogandRep.yaml
- tcbbio-3572783-mm/code/senescence/Shiva/experiments/2023-01-18_checkFunction.yaml
- tcbbio-3572783-mm/code/senescence/Shiva/experiments/2023-10-15_xiong.yaml
- tcbbio-3572783-mm/code/senescence/Shiva/get.eigengene.R
- tcbbio-3572783-mm/code/senescence/Shiva/get.neuron.R
- tcbbio-3572783-mm/code/senescence/Shiva/get.pop.R
- tcbbio-3572783-mm/code/senescence/Shiva/get.sc.path.R
- tcbbio-3572783-mm/code/senescence/Shiva/ggsave.if.R
- tcbbio-3572783-mm/code/senescence/Shiva/heatmap_developing.R
- tcbbio-3572783-mm/code/senescence/Shiva/Instructions.md
- tcbbio-3572783-mm/code/senescence/Shiva/Juan.R
- tcbbio-3572783-mm/code/senescence/Shiva/libraries.R
- tcbbio-3572783-mm/code/senescence/Shiva/loop.function.R
- tcbbio-3572783-mm/code/senescence/Shiva/membership.csv
- tcbbio-3572783-mm/code/senescence/Shiva/neuron.R
- tcbbio-3572783-mm/code/senescence/Shiva/nft.R
- tcbbio-3572783-mm/code/senescence/Shiva/nft_p19.R
- tcbbio-3572783-mm/code/senescence/Shiva/package/
- tcbbio-3572783-mm/code/senescence/Shiva/package/call.libraries.R
- tcbbio-3572783-mm/code/senescence/Shiva/package/DESCRIPTION
- tcbbio-3572783-mm/code/senescence/Shiva/package/NAMESPACE
- tcbbio-3572783-mm/code/senescence/Shiva/packing.R
- tcbbio-3572783-mm/code/senescence/Shiva/pca.R
- tcbbio-3572783-mm/code/senescence/Shiva/plot.senvsnft.R
- tcbbio-3572783-mm/code/senescence/Shiva/post_process.R
- tcbbio-3572783-mm/code/senescence/Shiva/power.R
- tcbbio-3572783-mm/code/senescence/Shiva/prep.R
- tcbbio-3572783-mm/code/senescence/Shiva/prep_als.R
- tcbbio-3572783-mm/code/senescence/Shiva/prep_cte.R
- tcbbio-3572783-mm/code/senescence/Shiva/prep_embryo.R
- tcbbio-3572783-mm/code/senescence/Shiva/prep_neocortex.R
- tcbbio-3572783-mm/code/senescence/Shiva/prep_rush.R
- tcbbio-3572783-mm/code/senescence/Shiva/prep_scRna_entorhinal.R
- tcbbio-3572783-mm/code/senescence/Shiva/prep_snRna_entorhinal.R
- tcbbio-3572783-mm/code/senescence/Shiva/read_data.R
- tcbbio-3572783-mm/code/senescence/Shiva/reproduce_p19.R
- tcbbio-3572783-mm/code/senescence/Shiva/retrieve_sc.R
- tcbbio-3572783-mm/code/senescence/Shiva/rna-seq/
- tcbbio-3572783-mm/code/senescence/Shiva/rna-seq/de.R
- tcbbio-3572783-mm/code/senescence/Shiva/rna-seq/libraries.R
- tcbbio-3572783-mm/code/senescence/Shiva/rna-seq/network.R
- tcbbio-3572783-mm/code/senescence/Shiva/rna-seq/pathway.R
- tcbbio-3572783-mm/code/senescence/Shiva/rna-seq/runall.R
- tcbbio-3572783-mm/code/senescence/Shiva/runall.R
- tcbbio-3572783-mm/code/senescence/Shiva/runall_sample.R
- tcbbio-3572783-mm/code/senescence/Shiva/senescence.R
- tcbbio-3572783-mm/code/senescence/Shiva/Senescence_0.1.4.tar.gz
- tcbbio-3572783-mm/code/senescence/Shiva/senescence_als.R
- tcbbio-3572783-mm/code/senescence/Shiva/senescence_report.aux
- tcbbio-3572783-mm/code/senescence/Shiva/senescence_report.Rnw
- tcbbio-3572783-mm/code/senescence/Shiva/senescence_report.tex
- tcbbio-3572783-mm/code/senescence/Shiva/settings.R
- tcbbio-3572783-mm/code/senescence/Shiva/update.R
- tcbbio-3572783-mm/code/senescence/Shiva/upset_sen.R
- tcbbio-3572783-mm/code/senescence/Shiva/visualisation.R
- tcbbio-3572783-mm/code/senescence/Shiva/weighted.corr.R
- tcbbio-3572783-mm/code/Shiva/
- tcbbio-3572783-mm/code/Shiva/utilities/
- tcbbio-3572783-mm/code/Shiva/utilities/dev.off.if.R
- tcbbio-3572783-mm/code/Shiva/utilities/get.gene.length.R
- tcbbio-3572783-mm/code/Shiva/utilities/png.if.R
- tcbbio-3572783-mm/code/Sogand/
- tcbbio-3572783-mm/code/Sogand/utilities/
- tcbbio-3572783-mm/code/Sogand/utilities/cpx.R
- tcbbio-3572783-mm/code/utilities/
- tcbbio-3572783-mm/code/utilities/bash/
- tcbbio-3572783-mm/code/utilities/bash/install_R.sh
- tcbbio-3572783-mm/code/utilities/bash/Instructions.txt
- tcbbio-3572783-mm/code/utilities/BiggSeq_pack/
- tcbbio-3572783-mm/code/utilities/BiggSeq_pack/DESCRIPTION
- tcbbio-3572783-mm/code/utilities/BiggSeq_pack/inst/
- tcbbio-3572783-mm/code/utilities/BiggSeq_pack/inst/application.yaml
- tcbbio-3572783-mm/code/utilities/BiggSeq_pack/inst/script/
- tcbbio-3572783-mm/code/utilities/BiggSeq_pack/inst/script/process_pattern/
- tcbbio-3572783-mm/code/utilities/BiggSeq_pack/inst/script/process_pattern/align_fastqS.R
- tcbbio-3572783-mm/code/utilities/BiggSeq_pack/inst/script/process_pattern/annotate_vcfS.R
- tcbbio-3572783-mm/code/utilities/BiggSeq_pack/inst/script/process_pattern/clean_fastqS.R
- tcbbio-3572783-mm/code/utilities/BiggSeq_pack/inst/script/process_pattern/create_genomicsDB.R
- tcbbio-3572783-mm/code/utilities/BiggSeq_pack/inst/script/process_pattern/deduplicate_bamS.R
- tcbbio-3572783-mm/code/utilities/BiggSeq_pack/inst/script/process_pattern/genotype_GVCFs.R
- tcbbio-3572783-mm/code/utilities/BiggSeq_pack/inst/script/process_pattern/haplotype_callS.R
- tcbbio-3572783-mm/code/utilities/BiggSeq_pack/inst/script/process_pattern/merge_lanes_bamS.R
- tcbbio-3572783-mm/code/utilities/BiggSeq_pack/inst/script/process_pattern/merge_VCFs.R
- tcbbio-3572783-mm/code/utilities/BiggSeq_pack/inst/script/process_pattern/quantize_fastqS.R
- tcbbio-3572783-mm/code/utilities/BiggSeq_pack/inst/script/report_all/
- tcbbio-3572783-mm/code/utilities/BiggSeq_pack/inst/script/report_all/clean_fastqS.R
- tcbbio-3572783-mm/code/utilities/BiggSeq_pack/inst/script/report_all/quantize_fastqS.R
- tcbbio-3572783-mm/code/utilities/BiggSeq_pack/R/
- tcbbio-3572783-mm/code/utilities/BiggSeq_pack/R/dummyDoc.R
- tcbbio-3572783-mm/code/utilities/BiggSeq_pack/R/getBiggsTaskParams.R
- tcbbio-3572783-mm/code/utilities/BiggSeq_pack/R/mpiAlignFastq.R
- tcbbio-3572783-mm/code/utilities/BiggSeq_pack/R/mpiAnnotateVCF.R
- tcbbio-3572783-mm/code/utilities/BiggSeq_pack/R/mpiCleanFastq.R
- tcbbio-3572783-mm/code/utilities/BiggSeq_pack/R/mpiCreateGenomicsDB.R
- tcbbio-3572783-mm/code/utilities/BiggSeq_pack/R/mpiDeduplicateBam.R
- tcbbio-3572783-mm/code/utilities/BiggSeq_pack/R/mpiGenotypeGVCFs.R
- tcbbio-3572783-mm/code/utilities/BiggSeq_pack/R/mpiHaplotypeCall.R
- tcbbio-3572783-mm/code/utilities/BiggSeq_pack/R/mpiMergeLanesBam.R
- tcbbio-3572783-mm/code/utilities/BiggSeq_pack/R/mpiMergeVCFs.R
- tcbbio-3572783-mm/code/utilities/BiggSeq_pack/R/mpiQuantizeFastq.R
- tcbbio-3572783-mm/code/utilities/BiggSeq_pack/R/prepareProcessPatternScript.R
- tcbbio-3572783-mm/code/utilities/BiggSeq_pack/R/singleAlignFastq.R
- tcbbio-3572783-mm/code/utilities/BiggSeq_pack/R/singleAnnotateVCF.R
- tcbbio-3572783-mm/code/utilities/BiggSeq_pack/R/singleCleanFastq.R
- tcbbio-3572783-mm/code/utilities/BiggSeq_pack/R/singleDeduplicateBam.R
- tcbbio-3572783-mm/code/utilities/BiggSeq_pack/R/singleFastqc.R
- tcbbio-3572783-mm/code/utilities/BiggSeq_pack/R/singleHaplotypeCall.R
- tcbbio-3572783-mm/code/utilities/BiggSeq_pack/R/singleMergeLanesBam.R
- tcbbio-3572783-mm/code/utilities/BiggSeq_pack/R/singleQuantizeFastq.R
- tcbbio-3572783-mm/code/utilities/BiggSeq_pack/R/splitJobMpi.R
- tcbbio-3572783-mm/code/utilities/BiggSeq_pack/R/teeLogFile.R
- tcbbio-3572783-mm/code/utilities/BiggSeq_pack/tests/
- tcbbio-3572783-mm/code/utilities/BiggSeq_pack/tests/testthat/
- tcbbio-3572783-mm/code/utilities/BiggSeq_pack/tests/testthat/fixtures/
[truncated: 95 more entries]
