# Supplementary material for: ZiPo: A Deep Neural Network to De-Noise Single-Cell RNA Sequencing Data
Source: IEEE Trans Comput Biol Bioinform. Author manuscript; Available in PMC 2026 Feb 17. (PMC12910556; doi:10.1109/TCBBIO.2025.3572783)
Supplement: tcbbio-3572783-mm [file NIHMS2129199-supplement-tcbbio-3572783-mm.zip › tcbbio-3572783-mm/code/deep/Habil/functions.R]

## Habil wrote this script to source the functions that are needed for practicing deep learning.
## 2022-06-29.

## Calling:
print("Sourcing functions:")
home <- path_expand("~")
deepCode <- file.path(home, "proj", "alzheimer", "code", "deep")
genetworkCode <- file.path(home, "proj", "genetwork", "code")
source(file.path(home, "proj", "alzheimer", "code", "Habil",
                 "utilities", "call.libraries.R"))
source(file.path(home, "proj", "alzheimer", "code", "deep", "Shiva",
                 "vectorization.functions.R"))
source(file.path(genetworkCode, "Isha", "utils", "set.task.R"))
source(file.path(genetworkCode, "Habil", "utils", "save.info.R"))
source(file.path(deepCode, "Habil", "make_subset.R"))
source(file.path(deepCode, "Habil", "get_features_and_labels.R"))
source(file.path(deepCode, "Habil", "get_cats_dogs_small.R"))
