# Supplementary material for: ZiPo: A Deep Neural Network to De-Noise Single-Cell RNA Sequencing Data
Source: IEEE Trans Comput Biol Bioinform. Author manuscript; Available in PMC 2026 Feb 17. (PMC12910556; doi:10.1109/TCBBIO.2025.3572783)
Supplement: tcbbio-3572783-mm [file NIHMS2129199-supplement-tcbbio-3572783-mm.zip › tcbbio-3572783-mm/code/deep/Habil/getImdb.R]

## Habil wrote this script to download the IMDB dataset from Stanford.
## 2022-07-11.
## This script must be sourced from runall.R.


## Timing:
dTime <- Sys.time()
print("Downloading IMDB started at:")
print(dTime)

## Settings:
url <- "https://ai.stanford.edu/~amaas/data/sentiment/aclImdb_v1.tar.gz"
filename <- basename(url)
options(timeout = 60 * 10)
download.file(url, destfile = filename)
untar(filename)


doDownload <- FALSE
## Organizing samples if directories:
original_dir <- file.path(kaggleDataPath, "dogs-vs-cats", "train")
new_base_dir <- file.path(kaggleDataPath,"cats_vs_dogs_small")

if(doDownload){
    ## Go to the Kaggle data directory:
    currentPath <- getwd()
    setwd(kaggleDataPath)

    ## Download the data
    system(paste("kaggle competitions download -c dogs-vs-cats --path",
                 kaggleDataPath))
    print(paste("I went to:", getwd()))

    ## Uncompress:
    zip::unzip('dogs-vs-cats.zip', exdir = "dogs-vs-cats", files = "train.zip")
    zip::unzip("dogs-vs-cats/train.zip", exdir = "dogs-vs-cats")


    ## Going back to the code directory:
    setwd(currentPath)
    print(paste("Now, I am at:", getwd()))

    make_subset(baseDir=new_base_dir, "train", start_index=1, end_index=1000)
    make_subset(baseDir=new_base_dir, "validation", start_index=1001,
                end_index=1500)
    make_subset(baseDir=new_base_dir, "test", start_index=1501, end_index=2500)
}

## Use the get_cats_dogs_small() to read the data in a lazy way.
got <- get_cats_dogs_small(inPath=file.path(kaggleDataPath,"cats_vs_dogs_small"))
train_dataset <- got$train_dataset
## Use a image like this:
image1 <- iter_next(as_iterator(train_dataset))[[1]][1,all_dims()]
plot(as.raster(image1, max = 255)) 

## Concluding:
print("Downloading IMDB took:")
print(Sys.time()-dTime)
