# Supplementary material for: ZiPo: A Deep Neural Network to De-Noise Single-Cell RNA Sequencing Data
Source: IEEE Trans Comput Biol Bioinform. Author manuscript; Available in PMC 2026 Feb 17. (PMC12910556; doi:10.1109/TCBBIO.2025.3572783)
Supplement: tcbbio-3572783-mm [file NIHMS2129199-supplement-tcbbio-3572783-mm.zip › tcbbio-3572783-mm/code/deep/Habil/get_cats_dogs_small.R]

get_cats_dogs_small <- function(inPath=file.path(kaggleDataPath,"cats_vs_dogs_small")){
    ## Habil wrote this function to read the small subset of dogs vs.cat dataset from Kaggle. 
    ## 2022-07-04.
    ## Output usage example:
    ## image1 <- iter_next(as_iterator(train_dataset))[[1]][1,all_dims()]
    ## plot(as.raster(image1, max = 255)) 
    result <- list()
    result[["inPath"]] <- inPath
    result[["train_dataset"]] <- image_dataset_from_directory(file.path(inPath, "train"),
                                                  image_size = c(180, 180),
                                                  batch_size = 32)
    result[["validation_dataset"]] <- image_dataset_from_directory(file.path(inPath, "validation"),
                                                       image_size = c(180, 180),
                                                       batch_size = 32)
    result[["test_dataset"]] <-  image_dataset_from_directory(file.path(inPath, "test"),
                                                  image_size = c(180, 180),
                                                  batch_size = 32)
    return(result)
}
