# Supplementary material for: ZiPo: A Deep Neural Network to De-Noise Single-Cell RNA Sequencing Data
Source: IEEE Trans Comput Biol Bioinform. Author manuscript; Available in PMC 2026 Feb 17. (PMC12910556; doi:10.1109/TCBBIO.2025.3572783)
Supplement: tcbbio-3572783-mm [file NIHMS2129199-supplement-tcbbio-3572783-mm.zip › tcbbio-3572783-mm/code/deep/Habil/get_features_and_labels.R]

## Habil copied this function from the DLwR book.
## 2022-06-30.

get_features_and_labels <- function(dataset, ## an object of class "tf_dataset"
                                    model ## a Keras model
                                    ){
  n_batches <- length(dataset)
  all_features <- vector("list", n_batches)
  all_labels <- vector("list", n_batches)
  iterator <- as_array_iterator(dataset)
  for (i in 1:n_batches) {
    c(images, labels) %<-% iter_next(iterator)
    preprocessed_images <- imagenet_preprocess_input(images)
    
    ## Compute the features:
    features <- predict(object=model, x=preprocessed_images)

    ## Add the features to the list:
    all_labels[[i]] <- labels
    all_features[[i]] <- features
  }

  all_features <- listarrays::bind_on_rows(all_features) 
  all_labels <- listarrays::bind_on_rows(all_labels)     

  return(list(all_features, all_labels))
}
