# Supplementary material for: ZiPo: A Deep Neural Network to De-Noise Single-Cell RNA Sequencing Data
Source: IEEE Trans Comput Biol Bioinform. Author manuscript; Available in PMC 2026 Feb 17. (PMC12910556; doi:10.1109/TCBBIO.2025.3572783)
Supplement: tcbbio-3572783-mm [file NIHMS2129199-supplement-tcbbio-3572783-mm.zip › tcbbio-3572783-mm/code/deep/Habil/libraries.R]

## Habil wrote this script to call the libraries that are needed for practicing deep learning.
## 2022-06-28.
## This script must be sourced from runall.R.


## Libraries:
print("Calling libraries:")
##library(Pigengene)
library(keras)
library(tensorflow)

home <- path_expand("~")
source(file.path(home, "proj", "alzheimer", "code", "Habil", "utilities", "call.libraries.R"))
## Libraries that can be installed automatically
packages <- c("pheatmap", "tictoc","beepr", "fs", "zip", "tfdatasets",
              "ggplot2", "listarrays", "crayon", "tibble", "logger")
called <- call.libraries(packages=packages)

if(doInstallKaggle){
    reticulate::py_install("kaggle", pip = TRUE)
    dir_create("~/.kaggle")
    file_move("~/Downloads/kaggle.json", "~/.kaggle/")
    file_chmod("~/.kaggle/kaggle.json", "0600")
}
