# Supplementary material for: ZiPo: A Deep Neural Network to De-Noise Single-Cell RNA Sequencing Data
Source: IEEE Trans Comput Biol Bioinform. Author manuscript; Available in PMC 2026 Feb 17. (PMC12910556; doi:10.1109/TCBBIO.2025.3572783)
Supplement: tcbbio-3572783-mm [file NIHMS2129199-supplement-tcbbio-3572783-mm.zip › tcbbio-3572783-mm/code/deep/Habil/make_subset.R]

## Habil copied this function from the book.
## 2022-06-29.

make_subset <- function(baseDir, subset_name, start_index, end_index) {
  for (category in c("dog", "cat")) {
    file_name <- glue::glue("{category}.{ start_index:end_index }.jpg")
    ##browser()
    dir.create(file.path(baseDir, subset_name, category), recursive=TRUE)
    file_copy(file.path(original_dir, file_name),
              file.path(baseDir, subset_name, category, file_name))
  }
}
