# Supplementary material for: ZiPo: A Deep Neural Network to De-Noise Single-Cell RNA Sequencing Data
Source: IEEE Trans Comput Biol Bioinform. Author manuscript; Available in PMC 2026 Feb 17. (PMC12910556; doi:10.1109/TCBBIO.2025.3572783)
Supplement: tcbbio-3572783-mm [file NIHMS2129199-supplement-tcbbio-3572783-mm.zip › tcbbio-3572783-mm/code/deep/Habil/mnist_conv.R]

## Habil copied from: Listing 8.1. Instantiating a small convnet.
## 2022-06-28.

## Timing:
lTime <- Sys.time()
print("Convnet on MNIST (L8.1) started at:")
print(lTime)


##Train:
c(c(train_images, train_labels), c(test_images, test_labels)) %<-%
  dataset_mnist()
train_images <- array_reshape(train_images, c(60000, 28, 28, 1)) / 255
test_images <- array_reshape(test_images, c(10000, 28, 28, 1)) / 255

## Make the model:
inputs <- layer_input(shape = c(28, 28, 1))

outputs <- inputs %>%
  layer_conv_2d(filters = 32, kernel_size = 3, activation = "relu") %>%
  layer_max_pooling_2d(pool_size = 2) %>%
  layer_conv_2d(filters = 64, kernel_size = 3, activation = "relu") %>%
  layer_max_pooling_2d(pool_size = 2) %>%
  layer_conv_2d(filters = 128, kernel_size = 3, activation = "relu") %>%
  layer_flatten() %>%
  layer_dense(10, activation = "softmax")

doTrain <- grepl(readline("Start training (y/n)? "), pattern="^y|^Y")
if(doTrain){
    model <- keras_model(inputs, outputs)
    compile(model, optimizer = "rmsprop",
            loss = "sparse_categorical_crossentropy",
            metrics = c("accuracy"))
    print("Training...")
    h1 <- fit(model, train_images, train_labels, epochs = 5, batch_size = 64)
}
png(file.path(chPath, "mnist_model.png"))
plot(model)
dev.off()
png(file.path(chPath, "mnist_history.png"))
plot(h1)
dev.off()

## Test:
result <- evaluate(model, test_images, test_labels)
cat("Test accuracy:", result['accuracy'], "\n")

## Weights:
weightsPath <- file.path(chPath, "weights")
dir.create(weightsPath)
for(i1 in 0:9){
    for(j1 in i1:9){
        png(file.path(weightsPath, paste0("mnistW", i1, j1, ".png")))
        plot(as.numeric(model$weights[[7]][,i1+1]),
             as.numeric(model$weights[[7]][,j1+1]))
        dev.off()
    }
}

## Violin plots:
wDataF <- as.numeric(model$weights[[7]])
n1 <- length(wDataF)/10
dat <- data.frame(weights=wDataF, Labels=as.character(rep(0:9, each=n1)))
gw <- ggplot(dat, aes(x=Labels, y=weights, fill=Labels))+geom_violin()
ggsave(gw, file=file.path(weightsPath, "violins.png"))

## Concluding:
print("Convnet on mnist took:")
print(Sys.time()-lTime)
