# Supplementary material for: ZiPo: A Deep Neural Network to De-Noise Single-Cell RNA Sequencing Data
Source: IEEE Trans Comput Biol Bioinform. Author manuscript; Available in PMC 2026 Feb 17. (PMC12910556; doi:10.1109/TCBBIO.2025.3572783)
Supplement: tcbbio-3572783-mm [file NIHMS2129199-supplement-tcbbio-3572783-mm.zip › tcbbio-3572783-mm/code/deep/Habil/runall.R]

## Habil wrote this script to run code from the "deep learning with R" (DLwR) book.
## 2022-06-28.

## Timing:
starTime <- Sys.time()
print("Deep learning practice started at:")
print(starTime)

## Reading the arguments given at R start up:
args1 <- commandArgs(TRUE) ## All arguments written after --args
if(length(args1)!=0){
    print("After --args:")
    print(paste(args1, collapse = " "))
}

## Functions:
library(fs)
source("functions.R")

## Setting:
source("settings.R")

## Libraries:
source("libraries.R")

##browser()
## Running scripts:
if("mnist" %in% tasks){
    source("mnist_conv.R")
}
if("getDogCat" %in% tasks){
    source("getDogCat.R")
}
if("plotModels" %in% tasks){
    source("plot_models.R")
}
if("vgg16DoCa" %in% tasks){
    source("vgg16_dog_cat.R")
}
if("vgg16DoCaAug" %in% tasks){
    source("vgg16_dog_cat_aug.R")
}

if("oxford" %in% tasks){
    source(file.path("..", "Shiva", "oxford.R"))
}

if("xceptionCh9" %in% tasks){
    source(file.path("..", "Shiva", "xception_ch9.R"))
}

if("deepDream" %in% tasks){
    source(file.path("..", "Shiva", "deepDream.R"))
}

if("visActivations" %in% tasks){
    source(file.path("visualize_activations.R"))
}


## Ending:
print("Practicing deep learning took:")
print(Sys.time()-starTime)
beep(sound=8)
