# Supplementary material for: ZiPo: A Deep Neural Network to De-Noise Single-Cell RNA Sequencing Data
Source: IEEE Trans Comput Biol Bioinform. Author manuscript; Available in PMC 2026 Feb 17. (PMC12910556; doi:10.1109/TCBBIO.2025.3572783)
Supplement: tcbbio-3572783-mm [file NIHMS2129199-supplement-tcbbio-3572783-mm.zip › tcbbio-3572783-mm/code/deep/Habil/settings.R]

## Shiva wrote this script to set the parameters in the pipeline.
## 2022-06-29.
## This script must be sourced from runall.R.

print("settings.R is sourced...")

## Settings:
seed <- 1
set.seed(seed)
chapter <- 9
doInstallKaggle <- FALSE
downloadOxford <- FALSE

## Tasks:
tasksAll <- c("mnist", ## Listing 8.1. Instantiating a small convnet
              "getDogCat", ## Downloads the Dog vs. Cat dataset from Kaggle.
              "plotModels", ## Plot some pretrained models
              "vgg16DoCa", ## Using VGG16 on the Dog vs. Cat dataset from Kaggle
              "vgg16DoCaAug", ## Data augmentation before using VGG16 on the Dog vs. Cat dataset from Kaggle
              "oxford", "xceptionCh9",
              "visActivations", ## Visualize activations in the model trained on the dog vs. cat dataset.
              "getImdb", ## Download the IMDB dataset.
              "imbdCh12", "deepDream",
              "None")

doSetTasks <- TRUE
if(!"tasks" %in% ls()){
    tasks <- set.task(allTasks=tasksAll)
} else {
    if(doSetTasks){
        tasks <- set.task(tasks, allTasks=tasksAll)
    } else {
        print("tasks: ")
        print(tasks)
    }
}


## Setting the experiment date and name:
experiment <- "2022-06-28_conv1"
## experiment <- "2022-02-15_aml"
##browser()
## Paths and files:
projPath <- file.path(path_expand("~"), "proj", "alzheimer")
codePath <- file.path(projPath, "code", "deep")
dataPath <- file.path(projPath, "data", "deep")
kaggleDataPath  <- file.path(dataPath, "kaggle")
dir.create(kaggleDataPath, showWarnings=FALSE, recursive=TRUE)
oxforDataPath  <- file.path(dataPath, "oxford_IIIT")
dir.create(oxforDataPath, showWarnings=FALSE, recursive=TRUE)
imbDataPath <- file.path(dataPath, "imbd")
dir.create(imbDataPath, showWarnings=FALSE, recursive=TRUE)
deepDreamPath <- file.path(dataPath, "deepDream")
dir.create(deepDreamPath, showWarnings=FALSE, recursive=TRUE)
## Result
resPath <- file.path(projPath, "result", "deep")
experimentPath <- file.path(resPath, experiment)
chPath <- file.path(experimentPath, paste0("ch",chapter))
doCatPath <- file.path(chPath,"dogCat")
vgg16doCatPath <- file.path(doCatPath, "VG16")
dir.create(vgg16doCatPath, showWarnings=FALSE, recursive=TRUE)

## Package versions:
save.info(outPath=experimentPath, seed=seed)

## End:
print("settings.R DONE.")
