# Supplementary material for: ZiPo: A Deep Neural Network to De-Noise Single-Cell RNA Sequencing Data
Source: IEEE Trans Comput Biol Bioinform. Author manuscript; Available in PMC 2026 Feb 17. (PMC12910556; doi:10.1109/TCBBIO.2025.3572783)
Supplement: tcbbio-3572783-mm [file NIHMS2129199-supplement-tcbbio-3572783-mm.zip › tcbbio-3572783-mm/code/deep/Habil/vgg16_dog_cat.R]

## Habil copied this script from the DLwR book to use the pretrained VGG16 model to
## classify the the Dog vs. Cat dataset from Kaggle.
## 2022-06-30.

## Timing:
vTime <- Sys.time()
print("VGG16 DogCat started at:")
print(vTime)

## Settings:
featuresPath <- file.path(vgg16doCatPath, "features")
dir.create(featuresPath)

## Data
got <- get_cats_dogs_small(inPath=file.path(kaggleDataPath,"cats_vs_dogs_small"))
train_dataset <- got$train_dataset
validation_dataset <- got$validation_dataset
test_dataset <- got$test_dataset
image1 <- iter_next(as_iterator(train_dataset))[[1]][1,all_dims()]
png(file.path(vgg16doCatPath, "sample1.png"))
plot(as.raster(image1, max = 255)) 
dev.off()

## Getting the VGG16 model:
conv_base <- application_vgg16(weights = "imagenet",
  include_top = FALSE, input_shape = c(180, 180, 3))
print(conv_base)
print("Run the plotModels task to see the model.")

## Get features:
c(train_features, train_labels) %<-% get_features_and_labels(model=conv_base, train_dataset)
c(val_features, val_labels) %<-% get_features_and_labels(model=conv_base, validation_dataset)
c(test_features, test_labels) %<-% get_features_and_labels(model=conv_base, test_dataset)
print("dim(train_features):")
print(dim(train_features))

## Plotting features of 1 sample:
features1 <- train_features[1, , , ]
for(f1 in 3*(1:(dim(features1)[3]/3))){
    png(file.path(featuresPath, paste0("sample1_", f1, ".png")))
    plot(as.raster(features1[,, (f1-2):f1], max=max(features1)))
    dev.off()
}

## Define the model with a dense layer and dropout: 
inputs <- layer_input(shape = c(5, 5, 512))
outputs <- inputs %>%
  layer_flatten() %>%
  layer_dense(256) %>%
  layer_dropout(.5) %>%
  layer_dense(1, activation = "sigmoid")

model <- keras_model(inputs, outputs)
print(model)

## Compile:
model %>% compile(loss = "binary_crossentropy",
                  optimizer = "rmsprop",
                  metrics = "accuracy")

## To save the best model:
callbacks <- list(
  callback_model_checkpoint(
    filepath = file.path(vgg16doCatPath, "feature_extraction.keras"),
    save_best_only = TRUE,
    monitor = "val_loss"
  )
)

## Fit:
hist1 <-  fit(model, train_features, train_labels, epochs = 20,
              validation_data = list(val_features, val_labels),
              callbacks = callbacks)

png(file.path(vgg16doCatPath, "history.png"))
plot(hist1)
dev.off()

## Concluding:
print("VGG16 DogCat took:")
print(Sys.time()-vTime)
