# Supplementary material for: ZiPo: A Deep Neural Network to De-Noise Single-Cell RNA Sequencing Data
Source: IEEE Trans Comput Biol Bioinform. Author manuscript; Available in PMC 2026 Feb 17. (PMC12910556; doi:10.1109/TCBBIO.2025.3572783)
Supplement: tcbbio-3572783-mm [file NIHMS2129199-supplement-tcbbio-3572783-mm.zip › tcbbio-3572783-mm/code/deep/Habil/vgg16_dog_cat_aug.R]

## Habil copied this script from the DLwR book to do data augmentatoin before using the pretrained
## VGG16 model to classify the the Dog vs. Cat dataset from Kaggle.
## 2022-06-30.
## This script must be sourced from runall.R.

## Timing:
vTime <- Sys.time()
print("Augmented VGG16 DogCat started at:")
print(vTime)
cat(red(paste("NOTE: GPU is needed to do this task,",
              "it can take 3 hours by a CPU with 8 2.3 GHz cores.\n")))

## Settings:
modelFile <- file.path(vgg16doCatPath, "feature_extraction_with_data_augmentation.keras")

## Data
got <- get_cats_dogs_small(inPath=file.path(kaggleDataPath,"cats_vs_dogs_small"))
train_dataset <- got$train_dataset
validation_dataset <- got$validation_dataset
test_dataset <- got$test_dataset

## Getting the VGG16 model:
conv_base <- application_vgg16(weights = "imagenet",
  include_top=FALSE, input_shape = c(180, 180, 3))
print(conv_base)

## Freezing:
cat("Number of trainable weights before freezing the conv base:",
    length(conv_base$trainable_weights), "\n")
freeze_weights(conv_base)
cat("Number of trainable weights after freezing the conv base:",
    length(conv_base$trainable_weights), "\n")
print(conv_base)

## Define the model with a dense layer and dropout: 
data_augmentation <- keras_model_sequential() %>%
  layer_random_flip("horizontal") %>%
  layer_random_rotation(0.1) %>%
  layer_random_zoom(0.2)

inputs <- layer_input(shape = c(180, 180, 3))
outputs <- inputs %>%
  data_augmentation() %>%
  imagenet_preprocess_input() %>%
  conv_base() %>%
  layer_flatten() %>%
  layer_dense(256) %>%
  layer_dropout(0.5) %>%
  layer_dense(1, activation = "sigmoid")
model <- keras_model(inputs, outputs)
model %>% compile(loss = "binary_crossentropy",
                  optimizer = "rmsprop",
                  metrics = "accuracy")
model <- keras_model(inputs, outputs)
print(model)

## Compile:
model %>% compile(loss = "binary_crossentropy",
                  optimizer = "rmsprop",
                  metrics = "accuracy")

## To save the best model:
callbacks <- list(
  callback_model_checkpoint(
      filepath=modelFile,
      save_best_only=TRUE,
      monitor="val_loss"
  )
)

## Fit:
histA <- fit(model, train_dataset, epochs = 50,
  validation_data = validation_dataset,
  callbacks = callbacks
)

png(file.path(vgg16doCatPath, "history_augmentation.png"))
plot(histA)
dev.off()

##Test:
test_model <- load_model_tf(modelFile)
result <- evaluate(test_model, test_dataset)
cat(sprintf("Test accuracy: %.3f\n", result["accuracy"]))

## Concluding:
print("Augmented VGG16 DogCat took:")
print(Sys.time()-vTime)
