# Supplementary material for: ZiPo: A Deep Neural Network to De-Noise Single-Cell RNA Sequencing Data
Source: IEEE Trans Comput Biol Bioinform. Author manuscript; Available in PMC 2026 Feb 17. (PMC12910556; doi:10.1109/TCBBIO.2025.3572783)
Supplement: tcbbio-3572783-mm [file NIHMS2129199-supplement-tcbbio-3572783-mm.zip › tcbbio-3572783-mm/code/deep/Habil/visualize_activations.R]

## Habil copied this script from the DLwR book to do visualize the activations in the model trained
## on the dog vs. cat dataset that leveraged data and augmentation the pretrained
## VGG16 model.
## Note: This model is DIFFERENT from the one used in the book. 
## 2022-07-06.
## This script must be sourced from runall.R.

## Timing:
vTime <- Sys.time()
print("Visualizing the activations started at:")
print(vTime)

## Settings:
modelFile <- file.path(vgg16doCatPath, "feature_extraction_with_data_augmentation.keras")
modelFile <- gsub(modelFile, pattern=paste0("ch", chapter), replacement="ch8")

## Loading model:
model <- load_model_tf(modelFile)
print(model)

stop("We do not have access to the VGG16 model internal layers in an easy way!")
## Habil: I did not update the rest of the script below this line.


## Concluding:
print("Visualizing the activations took:")
print(Sys.time()-vTime)
