# Supplementary material for: ZiPo: A Deep Neural Network to De-Noise Single-Cell RNA Sequencing Data
Source: IEEE Trans Comput Biol Bioinform. Author manuscript; Available in PMC 2026 Feb 17. (PMC12910556; doi:10.1109/TCBBIO.2025.3572783)
Supplement: tcbbio-3572783-mm [file NIHMS2129199-supplement-tcbbio-3572783-mm.zip › tcbbio-3572783-mm/code/deep/Mohsen/jena.R]

jenaFileName <- "jena_climate_2009_2016.csv"

library(keras)

## splitting
train_ratio <- 0.5
validation_ratio <- 0.25

## windows and targets
sampling_rate <- 6
sequence_length <- 120
to_forecast_after <- 24
batch_size <- 256


allJobParts <- list("download",
                    "read",
                    "split",
                    "calc_normalization_factors",
                    "prepare",
                    "try_dense",
                    "try_conv",
                    "try_lstm")
names(allJobParts) <- seq(allJobParts)

## Let the user select parts to run
message("List of available parts:")
for (name in names(allJobParts)) {
  message(name, ": ", allJobParts[[name]])
}
names <- readline("Which part(s) you want to run? ")
names <- unlist(strsplit(x=names, split=","))
selectedJobParts <- allJobParts[names]

if ("download" %in% selectedJobParts) {
    ## Downloading
    urlBase <- "https://s3.amazonaws.com/keras-datasets/"
    url <- paste0(urlBase, jenaFileName, ".zip")
    zipFile <- file.path(jenaDataPath, paste0(jenaFileName, ".zip"))
    download.file(url, destfile=zipFile)
    zip::unzip(zipfile=zipFile, exdir=jenaDataPath)
    log_info("Done downloading.")
}

## Reading
if ("read" %in% selectedJobParts) {
  full_df <- readr::read_csv(file.path(jenaDataPath, jenaFileName))
  full_df$`Date Time` %<>% as.POSIXct(tz="Etc/GMT+1", format="%d.%m.%Y %H:%M:%S")
  input_data_colnames <- names(full_df) %>% setdiff(c("Date Time"))
  log_info("Done reading.")
}

## Splitting dataset to train/validation/test.
## Watch out for the order of selection!
if ("split" %in% selectedJobParts) {
  num_train_samples <- round(nrow(full_df) * train_ratio)
  num_val_samples <- round(nrow(full_df) * validation_ratio)
  num_test_samples <- nrow(full_df) - num_train_samples - num_val_samples

  train_df <- full_df[seq(num_train_samples), ]
  val_df <- full_df[seq(from=nrow(train_df) + 1, length.out=num_val_samples), ]
  test_df <- full_df[seq(to=nrow(full_df), length.out=num_test_samples), ]

  log_info("num_train_samples: ", nrow(train_df))
  log_info("num_val_samples: ", nrow(val_df))
  log_info("num_test_samples: ", nrow(test_df))
  log_info("Done splitting.")
}

## Defining normalization
if ("calc_normalization_factors" %in% selectedJobParts) {
  normalization_values <-
    zip_lists(mean = lapply(train_df[input_data_colnames], mean),
              sd = lapply(train_df[input_data_colnames], sd))
}

normalize_input_data <- function(df) {
  normalize <- function(x, center, scale) (x - center) / scale
  for (col_nm in input_data_colnames) {
    col_nv <- normalization_values[[col_nm]]
    df[[col_nm]] <- normalize(df[[col_nm]], col_nv$mean, col_nv$sd)
  }
  df
}

## Building windows and targets
make_dataset <- function(df) {
  delay <- sampling_rate * (sequence_length + to_forecast_after - 1)
  inputs <- df[input_data_colnames] %>%
              normalize_input_data() %>%
              as.matrix()
  targets <- as.array(df$`T (degC)`)

  inputs <- head(inputs, -delay)
  targets <- tail(targets, -delay)

  keras::timeseries_dataset_from_array(
    inputs, targets,
    sampling_rate = sampling_rate,
    sequence_length = sequence_length,
    shuffle = TRUE,
    batch_size = batch_size
  )
}

if ("prepare" %in% selectedJobParts) {
  train_dataset <- make_dataset(train_df)
  val_dataset <- make_dataset(val_df)
  test_dataset <- make_dataset(test_df)
  log_info("Done preparing.")
}


if ("try_dense" %in% selectedJobParts) {
  ncol_input_data <- length(input_data_colnames)
  inputs <- layer_input(shape=c(sequence_length, ncol_input_data))
  outputs <- inputs %>%
               layer_flatten() %>%
               layer_dense(16, activation="relu") %>%
               layer_dense(1)
  model <- keras_model(inputs, outputs)
  model %>% compile(optimizer="rmsprop", loss="mse", metrics="mae")

  callbacks <- list(
    callback_model_checkpoint("jena_dense.keras", save_best_only=TRUE)
  )
  history <- model %>% fit(train_dataset,
                           epochs=100,
                           validation_data=val_dataset,
                           callbacks=callbacks)
}

if ("try_conv" %in% selectedJobParts) {
  inputs <- layer_input(shape=c(sequence_length, ncol_input_data))
  outputs <- inputs %>%
              layer_conv_1d(8, 24, activation="relu") %>%
              layer_max_pooling_1d(2) %>%
              layer_conv_1d(8, 12, activation="relu") %>%
              layer_max_pooling_1d(2) %>%
              layer_conv_1d(8, 6, activation="relu") %>%
              layer_global_average_pooling_1d() %>%
              layer_dense(1)
  model <- keras_model(inputs, outputs)
  model %>% compile(optimizer="rmsprop", loss="mse", metrics="mae")

  callbacks <- list(
    callback_model_checkpoint("jena_conv.keras", save_best_only=TRUE)
  )
  history <- model %>% fit(train_dataset,
                           epochs=10,
                           validation_data=val_dataset,
                           callbacks=callbacks)
}

if ("try_lstm" %in% selectedJobParts) {
  inputs <- layer_input(shape=c(sequence_length, ncol_input_data))
  outputs <- inputs %>% layer_lstm(16) %>% layer_dense(1)
  model <- keras_model(inputs, outputs)
  model %>% compile(optimizer="rmsprop", loss="mse", metrics="mae")

  callbacks <- list(
    callback_model_checkpoint("jena_lstm.keras", save_best_only=TRUE)
  )
  history <- model %>% fit(train_dataset,
                          epochs=10,
                          validation_data=val_dataset,
                          callbacks=callbacks)
}
