# Supplementary material for: ZiPo: A Deep Neural Network to De-Noise Single-Cell RNA Sequencing Data
Source: IEEE Trans Comput Biol Bioinform. Author manuscript; Available in PMC 2026 Feb 17. (PMC12910556; doi:10.1109/TCBBIO.2025.3572783)
Supplement: tcbbio-3572783-mm [file NIHMS2129199-supplement-tcbbio-3572783-mm.zip › tcbbio-3572783-mm/code/deep/Mohsen/runall.R]

## Habil wrote this script to run code from the "deep learning with R" (DLwR) book. 
## 2022-06-28.

library(logger)
log_threshold(DEBUG)

## Functions:
library(fs)
source("../Habil/functions.R")

## Setting:
source("settings.R")

## Libraries:
source("../Habil/libraries.R")

if (!"tasks" %in% ls()) {
    tasks <- set.task(allTasks=tasksAll)
} else {
    tasks <- set.task(tasks, allTasks=tasksAll)
}

tic("Practicing deep learning")
## Running scripts:
for (task in tasks) {
    tic(paste0("Task ", task))
    source(paste0(task, ".R"))
    toc()
}
toc()
beep(sound=2)
