# Supplementary material for: ZiPo: A Deep Neural Network to De-Noise Single-Cell RNA Sequencing Data
Source: IEEE Trans Comput Biol Bioinform. Author manuscript; Available in PMC 2026 Feb 17. (PMC12910556; doi:10.1109/TCBBIO.2025.3572783)
Supplement: tcbbio-3572783-mm [file NIHMS2129199-supplement-tcbbio-3572783-mm.zip › tcbbio-3572783-mm/code/deep/Mohsen/settings.R]

## Mohsen wrote this script to set the parameters in the pipeline.
## 2022-07-07.
## This script must be sourced from runall.R.

log_info("settings.R is sourced...")
doInstallKaggle <- FALSE

## Settings:
seed <- 5
set.seed(seed)
chapter <- 10
## Tasks:
tasksAll <- c("jena", ## forecasting temperature
              "None")

## Setting the experiment date and name:
experiment <- "2022-07-07_1"

## Paths and files:
projPath <- file.path(path_expand("~"), "proj", "alzheimer")
codePath <- file.path(projPath, "code", "deep")
dataPath <- file.path(projPath, "data", "deep")

jenaDataPath  <- file.path(dataPath, "jena")
dir.create(jenaDataPath, showWarnings=FALSE, recursive=TRUE)

kaggleDataPath  <- file.path(dataPath, "kaggle")
dir.create(kaggleDataPath, showWarnings=FALSE, recursive=TRUE)
oxforDataPath  <- file.path(dataPath, "oxford_IIIT")
dir.create(oxforDataPath, showWarnings=FALSE, recursive=TRUE)
resPath <- file.path(projPath, "result", "deep")
experimentPath <- file.path(resPath, experiment)
chPath <- file.path(experimentPath, paste0("ch",chapter))
doCatPath <- file.path(chPath,"dogCat")
vgg16doCatPath <- file.path(doCatPath, "VG16")
dir.create(vgg16doCatPath, showWarnings=FALSE, recursive=TRUE)
getDogCatRFile <- file.path(codePath, "Habil", "getDogCat.R")

## Package versions:
save.info(outPath=experimentPath, seed=seed)

## End:
print("settings.R DONE.")
