# Supplementary material for: ZiPo: A Deep Neural Network to De-Noise Single-Cell RNA Sequencing Data
Source: IEEE Trans Comput Biol Bioinform. Author manuscript; Available in PMC 2026 Feb 17. (PMC12910556; doi:10.1109/TCBBIO.2025.3572783)
Supplement: tcbbio-3572783-mm [file NIHMS2129199-supplement-tcbbio-3572783-mm.zip › tcbbio-3572783-mm/code/deep/prep/application.yaml]

proj:
  name: "alzheimer"
  basePath: "~"


datasets:
  ROSMAP:
    path: rosmap
  cell:
    path: cell


log:
  threshold: INFO
  python:
    level: DEBUG
    format: "%(asctime)s - %(levelname)s - %(message)s"
    datefmt: "%H:%M:%S"
params:
  common:
    mpi:
      help: |-
        You need to submit the mpi file using 'sbatch' command on cluster.
    scripts:
      path: "$HOME/proj/deep/code/Shiva/python"
      confPath: "$HOME/proj/deep/code/Shiva"
