# Supplementary material for: ZiPo: A Deep Neural Network to De-Noise Single-Cell RNA Sequencing Data
Source: IEEE Trans Comput Biol Bioinform. Author manuscript; Available in PMC 2026 Feb 17. (PMC12910556; doi:10.1109/TCBBIO.2025.3572783)
Supplement: tcbbio-3572783-mm [file NIHMS2129199-supplement-tcbbio-3572783-mm.zip › tcbbio-3572783-mm/code/deep/prep/experiments/2023-07-26_prepareData.yaml]

tasks: [ prepMyeloma, prepLiver ]
prepMyeloma:
  name: GSE117156
prepLiver:
  name: GSE125188
dataset: cell
params:
  seed: 1001
