# Supplementary material for: ZiPo: A Deep Neural Network to De-Noise Single-Cell RNA Sequencing Data
Source: IEEE Trans Comput Biol Bioinform. Author manuscript; Available in PMC 2026 Feb 17. (PMC12910556; doi:10.1109/TCBBIO.2025.3572783)
Supplement: tcbbio-3572783-mm [file NIHMS2129199-supplement-tcbbio-3572783-mm.zip › tcbbio-3572783-mm/code/deep/prep/Instructions.txt]

- Shiva moved prep_liver.R, prepGSE117156.R, from ~/proj/deep/code/Shiva to ~/proj/alzheimer/deep/prep on 2023-07-24. These script were needed for zipoisson model.
