# Supplementary material for: ZiPo: A Deep Neural Network to De-Noise Single-Cell RNA Sequencing Data
Source: IEEE Trans Comput Biol Bioinform. Author manuscript; Available in PMC 2026 Feb 17. (PMC12910556; doi:10.1109/TCBBIO.2025.3572783)
Supplement: tcbbio-3572783-mm [file NIHMS2129199-supplement-tcbbio-3572783-mm.zip › tcbbio-3572783-mm/code/deep/prep/libraries.R]

##loading packages
packages <- c( "beepr", "configr", "yaml", "SummarizedBenchmark",
               "logger", "Matrix", "parallel", "doParallel", "arrow")
source("~/proj/alzheimer/code/utilities/makeOncinfoUt.R")
library(OncinfoUt)
OncinfoUt::call.libraries(packages=packages)

##sourcing functions
##source("~/proj/genetwork/code/Habil/utils/save.info.R")
source("~/proj/alzheimer/code/utilities/installFromSource.R")
##source("~/proj/alzheimer/code/senescence/Shiva/get.sc.path.R")
source("~/proj/alzheimer/code/deep/prep/saveSummarizedExperiment.R")
source("~/proj/alzheimer/code/deep/prep/writePoSE.R")
