# Supplementary material for: ZiPo: A Deep Neural Network to De-Noise Single-Cell RNA Sequencing Data
Source: IEEE Trans Comput Biol Bioinform. Author manuscript; Available in PMC 2026 Feb 17. (PMC12910556; doi:10.1109/TCBBIO.2025.3572783)
Supplement: tcbbio-3572783-mm [file NIHMS2129199-supplement-tcbbio-3572783-mm.zip › tcbbio-3572783-mm/code/deep/prep/prepGSE117156.R]

## Shiva wrote this script to make SE from Retina dataset
## of mouse with accession ID GSE81904.
## 2023-06-01
log_info("Preparing myeloma dataset (GSE117156) started")
countPath <- file.path(humanPath, exCon$prepMyeloma$name)
dir.create(countPath, showWarnings=FALSE)
exPath <- file.path(countPath, "GSE117156_RAW.tar")
metaPath <- file.path(countPath, "GSE117156_metadata.txt.gz")
savePath <- file.path(resPath, exCon$prepMyeloma$name)
dir.create(savePath, showWarnings=FALSE)
if(!file.exists(exPath)|!file.exists(metaPath)){
    options(timeout = max(1000, getOption("timeout")))
    log_info("Expression matrix doesn't exist. Download started and will be saved in ",
             countPath)
    log_info("Downloading GSE117156_RAW.tar and GSE117156_metadata.txt.gz started...")
    download.file(url="https://www.ncbi.nlm.nih.gov/geo/download/?acc=GSE117156&format=file",
                  destfile=exPath)
    download.file(url="https://www.ncbi.nlm.nih.gov/geo/download/?acc=GSE117156&format=file&file=GSE117156%5Fmetadata%2Etxt%2Egz",
                  destfile=metaPath)

} else{
    log_info("Data and metadata already exist in ", countPath, ". Download skipped.")
}
untarPath <- file.path(countPath, "GSE117156_RAW")
untar(file.path(countPath, "GSE117156_RAW.tar"),
      exdir=normalizePath(untarPath)) ##Convert file paths to canonical form for the platform, to display them in a user-understandable form and so that relative and absolute paths can be compared
meta <- read.table(gzfile(metaPath), header=TRUE)
meta <- cbind(meta, uniqueID=paste0(meta[, "Amp_batch_ID"], "_",
                                    meta[, "well"]))
rownames(meta) <- meta[, "well"]
untarFiles <- list.files(path=untarPath, pattern="*.txt.gz",
                         full.names=TRUE)

cluster <- makeCluster(6, type="FORK")
registerDoParallel(cluster)

log_info("Reading input files")
tables <- foreach(u1=untarFiles) %dopar% {
    return(read.table(u1, header=TRUE))
}

log_info("Calculating common genes")
genes <- foreach(t1=tables, .combine=intersect) %dopar% {
    return(rownames(t1))
}

log_info("Merging input files")
mat <- as.matrix(foreach(t1=tables, .combine=cbind) %dopar% {
    return(t1[genes,])
})

stopCluster(cluster)
rm(tables)
gc()

log_info("Saving SummarizedExperiment RData...")
meta <- meta[colnames(mat),]
spMat <- as(mat, "sparseMatrix")
saveSummarizedExperiment(Data=spMat, coldata=meta, savePath=savePath)
log_info("Saving PoSE (portable summarizedExperiment)...")
load(file.path(savePath, "se.RData"), v=TRUE) ##se
writePoSE(se=se, savePath=savePath)
log_info("Data prepared and saved in ", savePath)
system(paste("rm -r", untarPath))
