# Supplementary material for: ZiPo: A Deep Neural Network to De-Noise Single-Cell RNA Sequencing Data
Source: IEEE Trans Comput Biol Bioinform. Author manuscript; Available in PMC 2026 Feb 17. (PMC12910556; doi:10.1109/TCBBIO.2025.3572783)
Supplement: tcbbio-3572783-mm [file NIHMS2129199-supplement-tcbbio-3572783-mm.zip › tcbbio-3572783-mm/code/deep/prep/prep_liver.R]

## Shiva wrote this script to download and prepare the liver dataset
## for zipoisson model
## 2023-18-07
log_info("Preparing liver dataset (GSE125188) started")
liverPath <- file.path(humanPath, exCon$prepLiver$name)
dir.create(liverPath, recursive=TRUE, showWarnings=FALSE)
##matFile <- file.path(liverPath, "GSE125188_CD45+_matrix.mtx")
gzMatFile <- file.path(liverPath, "GSE125188_CD45+_matrix.mtx.gz")
geneFile <- file.path(liverPath, "GSE125188_CD45+_genes.tsv.gz")
cellFile <- file.path(liverPath, "GSE125188_CD45+_barcodes.tsv.gz")
savePath <- file.path(resPath, exCon$prepLiver$name)
dir.create(savePath, showWarnings=FALSE)
if(!file.exists(gzMatFile)){
    options(timeout = max(1000, getOption("timeout")))
    log_info("Expression matrix doesn't exist. Download started and will be saved in ",
             liverPath)
    download.file(url="https://www.ncbi.nlm.nih.gov/geo/download/?acc=GSE125188&format=file&file=GSE125188%5FCD45%2B%5Fmatrix%2Emtx%2Egz",
                  destfile=gzMatFile)
    download.file(url="https://www.ncbi.nlm.nih.gov/geo/download/?acc=GSE125188&format=file&file=GSE125188%5FCD45%2B%5Fgenes%2Etsv%2Egz",
                  destfile=geneFile)
    download.file(url="https://www.ncbi.nlm.nih.gov/geo/download/?acc=GSE125188&format=file&file=GSE125188%5FCD45%2B%5Fbarcodes%2Etsv%2Egz",
                  destfile= cellFile)

}else{
    log_info("Expressin matrix exists in ", liverPath,
             ". Download skipped.")
}
log_info("Reading the ", gzMatFile)
prepMatFile <- file.path(savePath, "count_sparse.mtx.gz")
mat <- readMM(gzMatFile)
geneS <- read.table(geneFile, header=FALSE)
cells <- read.table(cellFile, header=FALSE)[, "V1"]
colnames(mat) <- cells
rownames(mat) <- geneS[, "V2"]
log_info("Saving SummarizedExperiment RData...")
saveSummarizedExperiment(Data=mat, coldata=cells, rowdata=geneS, savePath=savePath)
load(file.path(savePath, "se.RData"), v=TRUE) ##se
log_info("Saving PoSE (portable summarizedExperiment)...")
writePoSE(se=se, savePath=savePath)
log_info("Data prepared and saved in ", savePath)
