# Supplementary material for: ZiPo: A Deep Neural Network to De-Noise Single-Cell RNA Sequencing Data
Source: IEEE Trans Comput Biol Bioinform. Author manuscript; Available in PMC 2026 Feb 17. (PMC12910556; doi:10.1109/TCBBIO.2025.3572783)
Supplement: tcbbio-3572783-mm [file NIHMS2129199-supplement-tcbbio-3572783-mm.zip › tcbbio-3572783-mm/code/deep/prep/runall.R]

## Shiva wrote this script to analyze single cell transcriptome data using deep models.
## 2022/08/16.
## Timing:
starTime <- Sys.time()
print("Preparation started at:")
print(starTime)

##Tasks, what to do:
tasksAll <- c("None", "prepRosmap", "prepMyeloma", "prepLiver")
source("libraries.R")
if(!"experiment" %in% ls()){
    experiment <- setExperiment()
} else{
    experiment <- setExperiment(experiment=experiment)
}
exCon <- loadExperimentConfig(experiment=experiment)

tasks <- exCon$tasks

## Paths and files:
projPath <- file.path(exCon$proj$basePath, "proj", exCon$proj$name)
dataPath <- file.path(projPath, "data")
exHubPath <- file.path(dataPath, exCon$dataset$name, "experimentHub")
humanPath <- file.path(exHubPath, "human")
dir.create(humanPath, recursive=TRUE, showWarnings=FALSE)
mousePath <- file.path(exHubPath, "mouse")
dir.create(mousePath, recursive=TRUE, showWarnings=FALSE)
geoPath <- file.path(dataPath, "geo")

## Results
prePath <- file.path(projPath, "result/prepared")
resPath <- file.path(prePath, experiment)
dir.create(resPath, recursive=TRUE, showWarnings=FALSE)

##source("settings.R")
##browser()
if("prepRosmap" %in% tasks){
    source("prepRosmap.R")
}

if("prepMyeloma" %in% tasks){
    source("prepGSE117156.R")
}


if("prepLiver" %in% tasks){
    source("prep_liver.R")
}

## End time:
print(paste("tasks:",tasks,", took:"))
print(Sys.time()-starTime)
beep(sound=4)
