# Supplementary material for: ZiPo: A Deep Neural Network to De-Noise Single-Cell RNA Sequencing Data
Source: IEEE Trans Comput Biol Bioinform. Author manuscript; Available in PMC 2026 Feb 17. (PMC12910556; doi:10.1109/TCBBIO.2025.3572783)
Supplement: tcbbio-3572783-mm [file NIHMS2129199-supplement-tcbbio-3572783-mm.zip › tcbbio-3572783-mm/code/deep/prep/saveSummarizedExperiment.R]

#' This function saves data as SummarizedExperiment
#'
#' @param Data a dataframe or matrix, with cells in columns and genes
#'     in rows.
#' @param coldata  a dataframe containing meta data for columns of Data. The
#'     rownames of coldata must be the same as colnames of Data.
#' @param rowdata a dataframe containing meta data for rownames of
#'     Data. The rownames of rowdata must be the same as rownames of
#'     Data.
#' @param savePath a path to save the summarizedExperiment
#' @return A named list, where the value of the name "se"
#' is the resulting summarizedExperiment object.
#'
#' @export
#'
saveSummarizedExperiment <- function(Data, coldata, rowdata=NULL, savePath){
    se <- SummarizedExperiment(assay=list(count=Data),
                                     colData=coldata, rowData=rowdata)
    log_info(paste("Saving the SE data in", savePath))
    save(se, file=file.path(savePath, "se.RData"))
    return(list(se=se))
}
