# Supplementary material for: ZiPo: A Deep Neural Network to De-Noise Single-Cell RNA Sequencing Data
Source: IEEE Trans Comput Biol Bioinform. Author manuscript; Available in PMC 2026 Feb 17. (PMC12910556; doi:10.1109/TCBBIO.2025.3572783)
Supplement: tcbbio-3572783-mm [file NIHMS2129199-supplement-tcbbio-3572783-mm.zip › tcbbio-3572783-mm/code/deep/prep/writePoSE.R]

#' This function saves data as portable SummarizedExperiment
#'
#' @param se a summarizedExperiment object with cells in columns and
#'     genes in rows.
#' @param savePath path to a directory to save the output
#' @return This function returns coldata, rowdata, in csv and paquet
#'     format. It also returns count_sparse.mtx.gz.
#'
#' @export
#'

writePoSE <- function(se, savePath){
    ## Shiva wrote this function to save matrix and coldata of
    ## summarizedexperiment as two files to be used in python, 2022-26-10
    ## se : a summarizedExperiment object
    log_info("Preparing PoSE...")
    ass1 <- assays(se)
    coldata <- colData(se)
    coldataRows <- rownames(coldata)
    if(is.null(coldataRows)){
        coldataRows <- 1:nrow(coldata)
    }
    coldata <- cbind(coldata, "__index"=coldataRows)

    rowdata <- rowData(se)
    rowdataRows <- rownames(rowdata)
    if(is.null(rowdataRows)){
        rowdataRows <- 1:nrow(rowdata)
    }
    rowdata <- cbind(rowdata, "__index"=rowdataRows)
    for(n1 in names(ass1)){
        log_info("Saving sparse matrix and coldata...")  ##add
        ##dgCmatrix check
        writeFile <- file.path(savePath, paste0(n1, "_sparse.mtx"))
        writeMM(ass1[[n1]], file=writeFile)
        log_info("Converting to mtx.gz ...")
        system(paste("gzip", writeFile))
    }
    write_parquet(data.frame(coldata), sink=file.path(savePath,
                                                      "coldata.parquet"))
    write_parquet(data.frame(rowdata), sink=file.path(savePath,
                                                      "rowdata.parquet"))
    write.csv(coldata, file=file.path(savePath, "coldata.csv"))
    write.csv(rowdata, file=file.path(savePath, "rowdata.csv"))

}
