# Supplementary material for: ZiPo: A Deep Neural Network to De-Noise Single-Cell RNA Sequencing Data
Source: IEEE Trans Comput Biol Bioinform. Author manuscript; Available in PMC 2026 Feb 17. (PMC12910556; doi:10.1109/TCBBIO.2025.3572783)
Supplement: tcbbio-3572783-mm [file NIHMS2129199-supplement-tcbbio-3572783-mm.zip › tcbbio-3572783-mm/code/deep/Shiva/deepDream.R]

model <- application_inception_v3(weights = "imagenet", include_top =
                                                            FALSE)
layer_settings <- c(
  "mixed2" = 1.0,
  "mixed3" = 1.5,
  "mixed4" = 2.0,
  "mixed5" = 2.5
)

outputs <- list()
for(layer_name in names(layer_settings))
  outputs[[layer_name]] <- get_layer(model, layer_name)$output

feature_extractor <- keras_model(inputs = model$inputs,
                                 outputs = outputs) ##A model that
##returns the activation values for every target layer (as a named
##list)

compute_loss <- function(input_image) {
  features <- feature_extractor(input_image)

  feature_losses <- names(features) %>%
    lapply(function(name) {
      coeff <- layer_settings[[name]]
      activation <- features[[name]] ##extract activation
      coeff * mean(activation[, 3:-3, 3:-3,] ^ 2) ##We avoid border artifacts by involving only nonborder pixels in the loss.
    })

  Reduce(`+`, feature_losses)
}
gradient_ascent_step <- tf_function(
  function(image, learning_rate) {

    with(tf$GradientTape() %as% tape, {
      tape$watch(image)
      loss <- compute_loss(image)
    })

    grads <- tape$gradient(loss, image) %>%
      tf$math$l2_normalize()

    image %<>% `+`(learning_rate * grads) ##Repeatedly update the
      ##image in a way that increases the DeepDream loss.

    list(loss, image)
  })


gradient_ascent_loop <-
  function(image, iterations, learning_rate, max_loss = -Inf) {

    learning_rate %<>% as_tensor()

    for(i in seq(iterations)) {

      c(loss, image) %<-% gradient_ascent_step(image, learning_rate)

      loss %<>% as.numeric()
      if(loss > max_loss)
        break

      writeLines(sprintf(
        "... Loss value at step %i: %.2f", i, loss))
    }

    image
  }

preprocess_image <- tf_function(function(image_path) {
  image_path %>%
    tf$io$read_file() %>%
    tf$io$decode_image() %>%
    tf$expand_dims(axis = 0L) %>% ##Add batch axis, equivalent to
      ##.[tf$newaxis, all_dims()]. axis arg is 0 based.
    tf$cast("float32") %>%
    inception_v3_preprocess_input()
})

deprocess_image <- tf_function(function(img) {
  img %>%
    tf$squeeze(axis = 0L) %>%
    { (. * 127.5) + 127.5 } %>%
    tf$saturate_cast("uint8")
})


display_image_tensor <- function(x, ..., max = 255,
                                 plot_margins = c(0, 0, 0, 0)) {

  if (!is.null(plot_margins))
    withr::local_par(mar = plot_margins)

  x %>%
    as.array() %>%
    drop() %>%
    as.raster(max = max) %>%
    plot(..., interpolate = FALSE)
}
step <- 20
num_octaves <- 3L
octave_scale <- 1.4
iterations <- 30
max_loss <- 15
original_img <- preprocess_image(file.path(deepDreamPath,
                                           "DALL·E 2022-08-01 00.14.12 - a 7-year old girl playing cello.png"))
original_HxW <- dim(original_img)[2:3]

calc_octave_HxW <- function(octave) {
  as.integer(round(original_HxW / (octave_scale ^ octave)))
}

octaves <- seq(num_octaves - 1, 0) %>% ##Compute the target shape of
    ##the image at different octaves.
  { zip_lists(num = .,
              HxW = lapply(., calc_octave_HxW)) }

str(octaves)

shrunk_original_img <- original_img %>% tf$image$resize(octaves[[1]]$HxW)

img <- original_img
for (octave in octaves) {
  cat(sprintf("Processing octave %i with shape (%s)\n",
              octave$num, paste(octave$HxW, collapse = ", ")))

  img <- img %>%
    tf$image$resize(octave$HxW) %>%
    gradient_ascent_loop(iterations = iterations,
                         learning_rate = step,
                         max_loss = max_loss)

  upscaled_shrunk_original_img <-
    shrunk_original_img %>% tf$image$resize(octave$HxW)

  same_size_original <-
    original_img %>% tf$image$resize(octave$HxW)

  lost_detail <-
    same_size_original - upscaled_shrunk_original_img

  img %<>% `+`(lost_detail)

  shrunk_original_img <-
    original_img %>% tf$image$resize(octave$HxW)
}

img <- deprocess_image(img)

img %>% display_image_tensor()

img %>%
  tf$io$encode_png() %>%
    tf$io$write_file(file.path(deepDreamPath, "dream.png", .))


base_image_path <- get_file(
  "sf.jpg",  origin = "https://img-datasets.s3.amazonaws.com/sf.jpg")

style_reference_image_path <- get_file(
  "starry_night.jpg",
  origin = "https://img-datasets.s3.amazonaws.com/starry_night.jpg")

c(original_height, original_width) %<-% {
  base_image_path %>%
    tf$io$read_file() %>%
    tf$io$decode_image() %>%
    dim() %>% .[1:2]
}
img_height <- 400
img_width <- round(img_height * (original_width /
                                   original_height))
