# Supplementary material for: ZiPo: A Deep Neural Network to De-Noise Single-Cell RNA Sequencing Data
Source: IEEE Trans Comput Biol Bioinform. Author manuscript; Available in PMC 2026 Feb 17. (PMC12910556; doi:10.1109/TCBBIO.2025.3572783)
Supplement: tcbbio-3572783-mm [file NIHMS2129199-supplement-tcbbio-3572783-mm.zip › tcbbio-3572783-mm/code/deep/Shiva/imdb.R]

url <- "https://ai.stanford.edu/~amaas/data/sentiment/aclImdb_v1.tar.gz"
filename <- basename(url)
options(timeout = 60 * 10)
download.file(url, destfile=file.path(imbDataPath, filename))
untar(file.path(imbDataPath,filename))
dataset <- text_dataset_from_directory(directory=file.path(imbDataPath,"aclImdb"),
  label_mode = NULL,
  batch_size = 256)

dataset <- dataset %>%
    dataset_map( ~ tf$strings$regex_replace(.x, "<br />", " "))
sequence_length <- 100
vocab_size <- 15000
text_vectorization <- layer_text_vectorization(
  max_tokens = vocab_size,
  output_mode = "int",
  output_sequence_length = sequence_length)
adapt(text_vectorization, dataset)
prepare_lm_dataset <- function(text_batch) {
  vectorized_sequences <- text_vectorization(text_batch)
  x <- vectorized_sequences[, NA:-2]
  y <- vectorized_sequences[, 2:NA]
  list(x, y)
}

lm_dataset <- dataset %>%
    dataset_map(prepare_lm_dataset, num_parallel_calls = 4)

embed_dim <- 256
latent_dim <- 2048
num_heads <- 2

transformer_decoder <-
  layer_transformer_decoder(NULL, embed_dim, latent_dim, num_heads)

inputs <- layer_input(shape(NA), dtype = "int64")
outputs <- inputs %>%
  layer_positional_embedding(sequence_length, vocab_size, embed_dim) %>%
  transformer_decoder(., .) %>%
  layer_dense(vocab_size, activation = "softmax")

model <-
  keras_model(inputs, outputs) %>%
  compile(loss = "sparse_categorical_crossentropy",
          optimizer = "rmsprop")


tf_sample_next <- function(predictions, temperature = 1.0) {
    predictions %>%
      reweight_distribution(temperature) %>%
      { log(.[tf$newaxis,]) } %>%
      tf$random$categorical(1L) %>%
      tf$reshape(shape())
  }


library(tfautograph)

tf_generate_sentence <- tf_function(
  function(model, prompt, generate_length, temperature) {

    withr::local_options(tensorflow.extract.style = "python")

    vocab <- as_tensor(vocab)

    sentence <- prompt %>% as_tensor(shape = c(1, 1))

    ag_loop_vars(sentence)
    for (i in seq(generate_length)) {

      model_preds <- sentence %>%
        text_vectorization() %>%
        model()

      sampled_word <- model_preds %>%
        .[0, i, ] %>%
        tf_sample_next(temperature) %>%
        vocab[.]

      sentence <- sampled_word %>%
        { tf$strings$join(c(sentence, .), " ") }

    }

    sentence %>% tf$reshape(shape())
  }
)
f1 <- tf_function(autograph=FALSE, function(){
  for(i in t1)
    print(i)
})
