# Supplementary material for: ZiPo: A Deep Neural Network to De-Noise Single-Cell RNA Sequencing Data
Source: IEEE Trans Comput Biol Bioinform. Author manuscript; Available in PMC 2026 Feb 17. (PMC12910556; doi:10.1109/TCBBIO.2025.3572783)
Supplement: tcbbio-3572783-mm [file NIHMS2129199-supplement-tcbbio-3572783-mm.zip › tcbbio-3572783-mm/code/deep/Shiva/layer_positional_embedding.R]

##Shiva copied from chapter 11
layer_positional_embedding <- new_layer_class(
  classname = "PositionalEmbedding",

  initialize = function(sequence_length,
                        input_dim, output_dim, ...) {
    super$initialize(...)
    self$token_embeddings <-
      layer_embedding(input_dim = input_dim,
                      output_dim = output_dim)
    self$position_embeddings <-
      layer_embedding(input_dim = sequence_length,
                      output_dim = output_dim)
    self$sequence_length <- sequence_length
    self$input_dim <- input_dim
    self$output_dim <- output_dim
  },

  call = function(inputs) {
    length <- tf$shape(inputs)[-1]
    positions <-
      tf$range(start = 0L, limit = length, delta = 1L)
    embedded_tokens <- self$token_embeddings(inputs)
    embedded_positions <- self$position_embeddings(positions)
    embedded_tokens + embedded_positions
  },

  compute_mask = function(inputs, mask = NULL) {
    inputs != 0
  },

  get_config = function() {
    config <- super$get_config()
    for(name in c("output_dim", "sequence_length", "input_dim"))
      config[[name]] <- self[[name]]
    config
  }
)
