# Supplementary material for: ZiPo: A Deep Neural Network to De-Noise Single-Cell RNA Sequencing Data
Source: IEEE Trans Comput Biol Bioinform. Author manuscript; Available in PMC 2026 Feb 17. (PMC12910556; doi:10.1109/TCBBIO.2025.3572783)
Supplement: tcbbio-3572783-mm [file NIHMS2129199-supplement-tcbbio-3572783-mm.zip › tcbbio-3572783-mm/code/deep/Shiva/layer_transformer_encoder.R]

##Shiva copied from chapter 11.
##2022-07-28
layer_transformer_encoder <- new_layer_class(
  classname = "TransformerEncoder",
  initialize = function(embed_dim, dense_dim, num_heads, ...) {
    super$initialize(...)
    self$embed_dim <- embed_dim
    self$dense_dim <- dense_dim
    self$num_heads <- num_heads
    self$attention <-
      layer_multi_head_attention(num_heads = num_heads,
                                 key_dim = embed_dim)

    self$dense_proj <- keras_model_sequential() %>%
      layer_dense(dense_dim, activation = "relu") %>%
      layer_dense(embed_dim)

    self$layernorm_1 <- layer_layer_normalization()
    self$layernorm_2 <- layer_layer_normalization()
  },

  call = function(inputs, mask = NULL) {
    if (!is.null(mask))
      mask <- mask[, tf$newaxis, ]

    inputs %>%
      { self$attention(., ., attention_mask = mask)
      + . } %>%
      self$layernorm_1() %>%
      { self$dense_proj(.) + . } %>%
      self$layernorm_2()
  },

  get_config = function() {
    config <- super$get_config()
    for(name in c("embed_dim", "num_heads", "dense_dim"))
      config[[name]] <- self[[name]]
    config
  }
)
