# Supplementary material for: ZiPo: A Deep Neural Network to De-Noise Single-Cell RNA Sequencing Data
Source: IEEE Trans Comput Biol Bioinform. Author manuscript; Available in PMC 2026 Feb 17. (PMC12910556; doi:10.1109/TCBBIO.2025.3572783)
Supplement: tcbbio-3572783-mm [file NIHMS2129199-supplement-tcbbio-3572783-mm.zip › tcbbio-3572783-mm/code/deep/Shiva/oxford.R]

if(downloadOxford){
    data_url <- path("http://www.robots.ox.ac.uk/~vgg/data/pets/data")
    for(filename in c("images.tar.gz", "annotations.tar.gz")) {
        tarFile <- file.path(oxforDataPath, filename)
        if(!file.exists(tarFile)){
            download.file(url=paste(data_url, filename, sep="/"), destfile=tarFile)
            untar(tarFile, exdir = oxforDataPath)
        }
    }
}
##browser()
## Let’s prepare a data.frame with columns for our input file paths,
## as well as the list of the corresponding mask file paths

input_dir <- file.path(oxforDataPath, "images")
target_dir <- file.path(oxforDataPath, "annotations", "trimaps")

image_paths <- tibble::tibble(
                           input = sort(dir_ls(input_dir, glob = "*.jpg")), ##list.files
                           target = sort(dir_ls(target_dir, glob = "*.png")))

##An image whose data matrix has class uint8 is called an 8-bit
##image. A uint8 data type contains all whole numbers from 0 to 255
display_image_tensor <- function(x, ..., max = 255,
                                 plot_margins = c(0, 0, 0, 0)) {
    if(!is.null(plot_margins))
        par(mar = plot_margins)

    x %>%
        as.array() %>%
        drop() %>%
        as.raster(max = max) %>%
        plot(..., interpolate = FALSE)
}

## Now we can read an image into a Tensor, and view it using our helper display_image_tensor()
image_tensor <- image_paths$input[10] %>%
    tf$io$read_file() %>% ##Reads the contents of file.
    tf$io$decode_jpeg() ##Decode a JPEG-encoded image to a uint8 tensor.

print(str(image_tensor))
display_image_tensor(image_tensor)

display_target_tensor <- function(target)
  display_image_tensor(target - 1, max = 2)

target <- image_paths$target[10] %>%
   tf$io$read_file() %>%
   tf$io$decode_png()
print(str(target))
display_target_tensor(target)


inputs <- layer_input(shape = c(32, 32, 3))
x <- inputs %>% layer_conv_2d(32, 3, activation = "relu")
residual <- x
x <- x %>% layer_conv_2d(64, 3, activation = "relu", padding = "same")
residual <- residual %>% layer_conv_2d(64, 1)
x <- layer_add(c(x, residual))
