# Supplementary material for: ZiPo: A Deep Neural Network to De-Noise Single-Cell RNA Sequencing Data
Source: IEEE Trans Comput Biol Bioinform. Author manuscript; Available in PMC 2026 Feb 17. (PMC12910556; doi:10.1109/TCBBIO.2025.3572783)
Supplement: tcbbio-3572783-mm [file NIHMS2129199-supplement-tcbbio-3572783-mm.zip › tcbbio-3572783-mm/code/deep/Shiva/vectorization.functions.R]

## Shiva copied this code from chapter 11.2.4
## 2022-07-10

new_vectorizer <- function() {
  self <- new.env(parent = emptyenv())
  attr(self, "class") <- "Vectorizer"

  self$vocabulary <- c("[UNK]")

  self$standardize <- function(text) {
    text <- tolower(text)
    gsub("[[:punct:]]", "", text)
  }

  self$tokenize <- function(text) {
    unlist(strsplit(text, "[[:space:]]+"))
  }

  self$make_vocabulary <- function(text_dataset) {
    tokens <- text_dataset %>%
      self$standardize() %>%
      self$tokenize()
    self$vocabulary <- unique(c(self$vocabulary, tokens))
  }

  self$encode <- function(text) {
    tokens <- text %>%
      self$standardize() %>%
      self$tokenize()
    match(tokens, table = self$vocabulary, nomatch = 1)
  }

  self$decode <- function(int_sequence) {
    vocab_w_mask_token <- c("", self$vocabulary)
    vocab_w_mask_token[int_sequence + 1]
  }

  self
}
