# Supplementary material for: ZiPo: A Deep Neural Network to De-Noise Single-Cell RNA Sequencing Data
Source: IEEE Trans Comput Biol Bioinform. Author manuscript; Available in PMC 2026 Feb 17. (PMC12910556; doi:10.1109/TCBBIO.2025.3572783)
Supplement: tcbbio-3572783-mm [file NIHMS2129199-supplement-tcbbio-3572783-mm.zip › tcbbio-3572783-mm/code/deep/ZiPo/application.yaml]

proj:
  name: alzheimer
resultMidfix: zipo
log:
  threshold: DEBUG
  python:
    level: INFO
    format: "%(asctime)s - %(levelname)s - %(message)s"
    datefmt: "%H:%M:%S"
datasets:
params:
  common:
    mpi:
      help: |-
        You need to submit the mpi file using 'sbatch' command on cluster.
    scripts:
      path: "$HOME/proj/alzheimer/code/deep/ZiPo/script"
      confPath: "$HOME/proj/alzheimer/code/deep/ZiPo"
      pythonPackPaths: "$HOME/proj/alzheimer/code/utilities/python:$HOME/proj/alzheimer/code/deep/ZiPo/python"
  HyperPrepare:
    mpi:
      name: "hyper_zipo"
      help: |-
        No need to submit the mpi. You can run this one on the login node.
        So just run it with bash on the cluster and **only once** in the whole lifetime of the cluster,
        unless you want to reset the database of hyper-optimization for some reason.
      job: |
        module load python3
        source "$TORCH_VENV_PATH/bin/activate" && echo "torch venv activated."
        ZIPO_HYPER_DB="`outputOf[task]`/hyper.db"
        if [ -f "$ZIPO_HYPER_DB" ]; then
          read -p $'!!! A sqlite database exists that possibly includes results from a previous study for optimizing hyper-parameters. Remove it?(n/y)\n' -r
        fi
        if [[ (! -f "$ZIPO_HYPER_DB") || $REPLY == "Y" || $REPLY == "y" ]]; then
          rm -f "$ZIPO_HYPER_DB" || true
          sqlite3 "$ZIPO_HYPER_DB" "VACUUM;"
          optuna create-study --study-name "zip" --storage "sqlite:///$ZIPO_HYPER_DB" --direction minimize
        fi
  Train:
    mpi:
      name: "train_zipo"
      help: |-
        We have submitted the job using sbatch.
        Check your email (and squeue command) for more information on start, stop, ... of this job.
      job: |
        module load python3
        source "$TORCH_VENV_PATH/bin/activate" && echo "torch venv activated."
        export PYTHONPATH="`scripts$pythonPackPaths`:$PYTHONPATH"
        ## generate good parameters for the script train.py
        export _ZIPO_LOOP_PARAMS_=$(cat <<EOF
        `paste0(system(
        paste0("python3 ", scripts$path, "/generate_zip_train.py --num-gpu-cores ", mpi$num_gpu_cores,
                " --hyper-parallel ", mpi$parallelism, " --hyper-storage sqlite:///", outputOf[task], "/hyper.db ",
                param_generation, collapse="; \\\n"), intern=TRUE), collapse="\n")`
        EOF
        )
        ## parallelize the trainings between available GPUs (first xargs)
        ## then parallelize the trainings in each GPU (second xargs)
        seq 0 `mpi$num_gpu_cores-1` | xargs -L1 -P `mpi$num_gpu_cores` \
          bash -c 'echo "$_ZIPO_LOOP_PARAMS_" | grep "\--cuda-id $1 " | \
            xargs -L1 -P `mpi$parallelism` \
              python3 "`scripts$path`/train.py" \
                --proj-base "`proj$basePath`" \
                --config-path "`scripts$confPath`" \
                --experiment "`experiment`" \
            ' _
  TensorboardMetrics:
    mpi:
      name: "tb_met"
      help: |-
        No need to submit the mpi. You can run this one on the login node.
        So just run it with bash on cluster.
      job: |
        module load python3 || true
        source "$TORCH_VENV_PATH/bin/activate" && echo "torch venv activated."
        export PYTHONPATH="`scripts$pythonPackPaths`:$PYTHONPATH"
        python3 "`scripts$path`/gather_tb_metrics.py" \
          --proj-base "`proj$basePath`" \
          --config-path "`scripts$confPath`" \
          --experiment "`experiment`"
  ModelLatents:
    mpi:
      name: "mdl_ltn"
      help: |-
        No need to submit the mpi. You can run this one on the login node.
        So just run it with bash on cluster.
      job: |
        module load python3 || true
        source "$TORCH_VENV_PATH/bin/activate" && echo "torch venv activated."
        export PYTHONPATH="`scripts$pythonPackPaths`:$PYTHONPATH"
        python3 "`scripts$path`/gather_latents.py" \
          --proj-base "`proj$basePath`" \
          --config-path "`scripts$confPath`" \
          --experiment "`experiment`"
  ModelMetrics:
    mpi:
      name: "mdl_met"
      job: |
        module load python3 || true
        source "$TORCH_VENV_PATH/bin/activate" && echo "torch venv activated."
        export PYTHONPATH="`scripts$pythonPackPaths`:$PYTHONPATH"
        ## generate good parameters for the script gather_models_metrics.py
        export _ZIPO_METRIC_LOOP_PARAMS_=$(cat <<EOF
        `a1 <- NULL
        for (i1 in seq_along(param_generation)) {
          a1[i1] = paste0("--cuda-id ", (i1-1) %% mpi$num_gpu_cores, " --output temp_temp", i1, " ", param_generation[i1])
        }
        paste0(a1, collapse="\n")`
        EOF
        )
        ## parallelize the calculations between available GPUs (first xargs)
        ## then parallelize the calculations in each GPU (second xargs)
        seq 0 `mpi$num_gpu_cores-1` | xargs -L1 -P `mpi$num_gpu_cores` \
          bash -c 'echo "$_ZIPO_METRIC_LOOP_PARAMS_" | grep "\--cuda-id $1 " | \
            xargs -L1 -P `mpi$parallelism` \
              python3 "`scripts$path`/gather_models_metrics.py" \
                --proj-base "`proj$basePath`" \
                --config-path "`scripts$confPath`" \
                --experiment "`experiment`" \
            ' _
        ## get header only from the first file and the rows from all files
        cd "`outputPath`/.."; awk '(NR == 1) || (FNR > 1)' temp_temp*.csv > model_metrics.csv; rm temp_temp*.csv
