# Supplementary material for: ZiPo: A Deep Neural Network to De-Noise Single-Cell RNA Sequencing Data
Source: IEEE Trans Comput Biol Bioinform. Author manuscript; Available in PMC 2026 Feb 17. (PMC12910556; doi:10.1109/TCBBIO.2025.3572783)
Supplement: tcbbio-3572783-mm [file NIHMS2129199-supplement-tcbbio-3572783-mm.zip › tcbbio-3572783-mm/code/deep/ZiPo/experiments/1970-01-01_test.yaml]

tasks: [ ZIPoisson ]
params:
  common:
    seed: 4321
  Train:
    source:
      test:
        low: 0
        high: 10
        size: [ 100, 200 ]
    precision: float32
    split:
      ratio_train: 0.6
      ratio_test_to_val: 1.0
    model:
      use_nb: True
      encoder_residuals: 1
      encoder_channel_sizes: [80, 60, 20]
      encoder_batch_normalization: True
      encoder_activation: Sigmoid
      decoder_channel_sizes: [35]
      decoder_activation: GELU
      lib_hidden_sizes: [0]
      regularization:
        l2_zero_prob: 1.0e-1
        mse_rate: 1.0e-1
        weights: 1.0e-0
      input_preparation:
        - method: normalize_per_cell
          params:
            copy: True
        - method: log1p
    name_pattern: "reg_z={reg_zero}!reg_w={reg_weights}"
    train:
      loader:
        batch_size: 10
      optimizer:
        name: Adam
        params:
          lr: 2.0e-3
      extra_multiplicative:
        lr_factor: 0.9
        extra_epochs: 10
      scheduler:
        params:
          mode: 'min'
          factor: 0.1
          patience: 5
          cooldown: 0
          threshold: 0.01
          threshold_mode: 'rel'
          min_lr: 1.0e-4
      stopping:
        patience: 10
      epochs: 20
      log_every: 2
      hyper_search:
        reg_l2_zero_prob: [ 0.01, 1 ]
        reg_weights: [ 0.01, 1 ]
