# Supplementary material for: ZiPo: A Deep Neural Network to De-Noise Single-Cell RNA Sequencing Data
Source: IEEE Trans Comput Biol Bioinform. Author manuscript; Available in PMC 2026 Feb 17. (PMC12910556; doi:10.1109/TCBBIO.2025.3572783)
Supplement: tcbbio-3572783-mm [file NIHMS2129199-supplement-tcbbio-3572783-mm.zip › tcbbio-3572783-mm/code/deep/ZiPo/experiments/2023-04-04_invest_sizes.yaml]

basedOn: 2023-04-04_base
params:
  Train:
    seed: 0 # vary
    model:
      encoder_channel_sizes: [ 0, 0, 0, 64 ] # vary
    name_pattern: "{enc_sizes_joined}"
    param_generation:
      - |-
        --seed 179 505 810 971 2729 2976 6058 8434 11256 49988 53123 77855 \
        --enc-sizes "128 64 64" "256 128 64" "512 128 64" "1024 256 64" "2048 256 64" "4096 512 64" "8192 512 64"
