# Supplementary material for: ZiPo: A Deep Neural Network to De-Noise Single-Cell RNA Sequencing Data
Source: IEEE Trans Comput Biol Bioinform. Author manuscript; Available in PMC 2026 Feb 17. (PMC12910556; doi:10.1109/TCBBIO.2025.3572783)
Supplement: tcbbio-3572783-mm [file NIHMS2129199-supplement-tcbbio-3572783-mm.zip › tcbbio-3572783-mm/code/deep/ZiPo/experiments/2023-04-05_invest_latent.yaml]

basedOn: 2023-04-04_base
params:
  Train:
    seed: 0 # vary
    model:
      encoder_channel_sizes: [ 2048, 0, 0, 0 ] # vary
    name_pattern: "{enc_sizes_last}"
    param_generation:
      - |-
        --seed 17668 23236 25339 27336 31105 46866 48785 50466 60259 71380 92786 96709 \
        --enc-sizes "2048 128 16" "2048 256 32" "2048 256 64" "2048 512 128" "2048 512 256" "2048 1024 512"
