# Supplementary material for: ZiPo: A Deep Neural Network to De-Noise Single-Cell RNA Sequencing Data
Source: IEEE Trans Comput Biol Bioinform. Author manuscript; Available in PMC 2026 Feb 17. (PMC12910556; doi:10.1109/TCBBIO.2025.3572783)
Supplement: tcbbio-3572783-mm [file NIHMS2129199-supplement-tcbbio-3572783-mm.zip › tcbbio-3572783-mm/code/deep/ZiPo/experiments/2023-04-06_invest_depth.yaml]

basedOn: 2023-04-04_base
params:
  Train:
    seed: 0 # vary
    model:
      encoder_channel_sizes: [ 2048, 0, 0, 0, 128 ] # vary
      encoder_residuals: 0 # vary
    name_pattern: "{enc_sizes_joined}!res{enc_residuals}"
    param_generation:
      - |-
        --seed 138 341 533 632 20834 40881 45570 49484 71492 72706 87127 94551 \
        906 725 7 494 603 67 954 495 583 228 310 136 \
        --enc-residuals 0 \
        --enc-sizes "128" "2048 128" "2048 512 128" "2048 1024 256 128" "2048 1024 512 256 128"
      - |-
        --seed 138 341 533 632 20834 40881 45570 49484 71492 72706 87127 94551 \
        906 725 7 494 603 67 954 495 583 228 310 136 \
        --enc-residuals 1 \
        --enc-sizes "2048 512 128" "2048 1024 256 128" "2048 1024 512 256 128"
      - |-
        --seed 138 341 533 632 20834 40881 45570 49484 71492 72706 87127 94551 \
        906 725 7 494 603 67 954 495 583 228 310 136 \
        --enc-residuals 2 \
        --enc-sizes "2048 1024 256 128" "2048 1024 512 256 128"
      - |-
        --seed 138 341 533 632 20834 40881 45570 49484 71492 72706 87127 94551 \
        906 725 7 494 603 67 954 495 583 228 310 136 \
        --enc-residuals 3 \
        --enc-sizes "2048 1024 512 256 128"
