# Supplementary material for: ZiPo: A Deep Neural Network to De-Noise Single-Cell RNA Sequencing Data
Source: IEEE Trans Comput Biol Bioinform. Author manuscript; Available in PMC 2026 Feb 17. (PMC12910556; doi:10.1109/TCBBIO.2025.3572783)
Supplement: tcbbio-3572783-mm [file NIHMS2129199-supplement-tcbbio-3572783-mm.zip › tcbbio-3572783-mm/code/deep/ZiPo/experiments/2023-04-11_invest_decoder.yaml]

basedOn: 2023-04-04_base
params:
  Train:
    seed: 0 # vary
    model:
      encoder_channel_sizes: [ 2048, 1024, 512, 256, 128 ]
      encoder_residuals: 3
      decoder_channel_sizes: [ ] # vary
    name_pattern: "{dec_sizes_joined}"
    param_generation:
      ## This approach is better than the previous ones
      ## because this way we will have some small and large model
      ## at the same time on a GPU core, not all large or all small models.
      - |-
        --dec-sizes "0" "256 512 1024 2048" "512" "2048" "256 512 1024" "512 2048" "256 512" "256 1024 2048" \
        --seed 4685 8349 1786 9892
      - |-
        --dec-sizes "0" "256 512 1024 2048" "512" "2048" "256 512 1024" "512 2048" "256 512" "256 1024 2048" \
        --seed 6826 1591 7160 8003
      - |-
        --dec-sizes "0" "256 512 1024 2048" "512" "2048" "256 512 1024" "512 2048" "256 512" "256 1024 2048" \
        --seed 7075 2824 7516 4189
