# Supplementary material for: ZiPo: A Deep Neural Network to De-Noise Single-Cell RNA Sequencing Data
Source: IEEE Trans Comput Biol Bioinform. Author manuscript; Available in PMC 2026 Feb 17. (PMC12910556; doi:10.1109/TCBBIO.2025.3572783)
Supplement: tcbbio-3572783-mm [file NIHMS2129199-supplement-tcbbio-3572783-mm.zip › tcbbio-3572783-mm/code/deep/ZiPo/experiments/2023-04-13_invest_bn.yaml]

basedOn: 2023-04-04_base
params:
  Train:
    seed: 0 # vary
    model:
      encoder_channel_sizes: [ 2048, 1024, 512, 256, 128 ]
      encoder_residuals: 3
      decoder_channel_sizes: [ ]
      encoder_batch_normalization: False
      encoder_activation: Sigmoid # vary
    name_pattern: "{enc_activation}"
    param_generation:
      - |-
        --seed 4685 8349 1786 9892 6826 1591 7160 8003 7075 2824 7516 4189 \
        --enc-activation "Sigmoid" "GELU"
