# Supplementary material for: ZiPo: A Deep Neural Network to De-Noise Single-Cell RNA Sequencing Data
Source: IEEE Trans Comput Biol Bioinform. Author manuscript; Available in PMC 2026 Feb 17. (PMC12910556; doi:10.1109/TCBBIO.2025.3572783)
Supplement: tcbbio-3572783-mm [file NIHMS2129199-supplement-tcbbio-3572783-mm.zip › tcbbio-3572783-mm/code/deep/ZiPo/experiments/2023-04-13_invest_zero_reg.yaml]

basedOn: 2023-04-04_base
tasks: [ Train, TensorboardMetrics, ModelMetrics ]
params:
  Train:
    seed: 0 # vary
    model:
      encoder_channel_sizes: [ 2048, 1024, 512, 256, 128 ]
      encoder_residuals: 3
      decoder_channel_sizes: [ ]
      regularization:
        l2_zero_prob: 0 # vary
    name_pattern: "{reg_zero}"
    param_generation:
      - |-
        --seed 64391 12219 28510 20095 69158 27487 41471 34690 \
        --reg-zero 0 0.01 0.1 1 10 100 1.0e4 1.0e8
  ModelMetrics:
    mpi:
      execTime: "2:00:00"
    metrics: zero_reg
    batch_size: 1024
    param_generation:
      - --seeds 64391 12219
      - --seeds 28510 20095
      - --seeds 69158 27487
      - --seeds 41471 34690
