# Supplementary material for: ZiPo: A Deep Neural Network to De-Noise Single-Cell RNA Sequencing Data
Source: IEEE Trans Comput Biol Bioinform. Author manuscript; Available in PMC 2026 Feb 17. (PMC12910556; doi:10.1109/TCBBIO.2025.3572783)
Supplement: tcbbio-3572783-mm [file NIHMS2129199-supplement-tcbbio-3572783-mm.zip › tcbbio-3572783-mm/code/deep/ZiPo/experiments/2023-04-21_invest_weight_reg.yaml]

basedOn: 2023-04-04_base
tasks: [ Train, TensorboardMetrics, ModelMetrics ]
params:
  Train:
    seed: 0 # vary
    model:
      encoder_channel_sizes: [ 2048, 1024, 512, 256, 128 ]
      encoder_residuals: 3
      decoder_channel_sizes: [ ]
      regularization:
        l2_zero_prob: 0.1
        weights: 0 # vary
    name_pattern: "{reg_weights}"
    param_generation:
      - |-
        --seed 4950 7356 6224 7881 5906 5129 9790 4436 \
        --reg-weights 0 0.01 0.1 1 10
  ModelMetrics:
    mpi:
      execTime: "2:00:00"
    metrics: weight_reg
    batch_size: 1024
    portion_cuts: [ 0.0, 1.0e-5, 1.0e-4, 1.0e-3, 1.0e-2 ]  # must be in order
    eval_cuts: [ 1.0e-4, 1.0e-3, 1.0e-2 ]
    param_generation:
      - --seeds 4950 7356
      - --seeds 6224 7881
      - --seeds 5906 5129
      - --seeds 9790 4436
