# Supplementary material for: ZiPo: A Deep Neural Network to De-Noise Single-Cell RNA Sequencing Data
Source: IEEE Trans Comput Biol Bioinform. Author manuscript; Available in PMC 2026 Feb 17. (PMC12910556; doi:10.1109/TCBBIO.2025.3572783)
Supplement: tcbbio-3572783-mm [file NIHMS2129199-supplement-tcbbio-3572783-mm.zip › tcbbio-3572783-mm/code/deep/ZiPo/experiments/2023-04-28_invest_dca.yaml]

basedOn: 2023-04-04_base
params:
  Train:
    seed: 0 # vary
    model:
      use_nb: True
      lib_hidden_sizes: [ 0 ]
      encoder_channel_sizes: [ 128, 64 ]
      encoder_residuals: 0
      decoder_channel_sizes: [ 128 ]
      regularization:
        l2_zero_prob: 0.1
      input_preparation:
        - method: normalize_per_cell
          params:
            copy: True
        - method: log1p
    name_pattern: "DCA"
    param_generation:
      - |-
        --seed 6687 6322 3932 5130 7581 4256 2380 1169
    mpi:
      parallelism: 2
