# Supplementary material for: ZiPo: A Deep Neural Network to De-Noise Single-Cell RNA Sequencing Data
Source: IEEE Trans Comput Biol Bioinform. Author manuscript; Available in PMC 2026 Feb 17. (PMC12910556; doi:10.1109/TCBBIO.2025.3572783)
Supplement: tcbbio-3572783-mm [file NIHMS2129199-supplement-tcbbio-3572783-mm.zip › tcbbio-3572783-mm/code/deep/ZiPo/experiments/2023-05-01_hyper.yaml]

log:
  threshold: INFO
proj:
  basePath: /work/08913/tabar
tasks: [ HyperPrepare, Train, TensorboardMetrics ]
params:
  common:
    precision: float32
    mpi:
      emailAddress: sharifitabar@uthscsa.edu
      queue: gtx
      num_gpu_cores: 4
      parallelism: 2
  HyperPrepare:
    mpi:
      execTime: "00:00:00"
  Train:
    seed: 1111
    mpi:
      experiment_help: "**NOTE** that you need to submit the mpi **4 times** to have all 96 trials."
      execTime: "20:00:00"
    source:
      path: prepared/2023-07-26_prepareData/2023-03-22_GSE125188
      gene_total_threshold: 10
    split:
      ratio_train: 0.7
      ratio_test_to_val: 0.0
    model:
      use_nb: False
      encoder_residuals: 1000
      encoder_channel_sizes: [ ]
      encoder_batch_normalization: True
      encoder_activation: Sigmoid
      decoder_channel_sizes: [ ]
      decoder_activation: GELU
      lib_hidden_sizes: [ 16, 4 ]
      regularization:
        l2_zero_prob: 0
        mse_rate: 0
        weights: 0
    train:
      loader:
        batch_size: 256
        shuffle: True
      optimizer:
        name: 'Adam'
        params:
          lr: 1.0e-3
      extra_multiplicative:
        lr_factor: 0.9
        extra_epochs: 30
      scheduler:
        params:
          mode: 'min'
          factor: 0.1
          patience: 20
          cooldown: 0
          threshold: 0.001
          threshold_mode: 'rel'
          min_lr: 1.0e-7
      stopping:
        patience: 40
      epochs: 400
      hyper_search:
        encoder_channel_sizes:
          - "2048 1024 512 256 128"
          - "1024 512 256 128"
          - "1024 512 256 128 64"
          - "512 256 128"
          - "512 256 128 64"
        reg_l2_zero_prob: [ 0.01, 1 ]
        reg_weights: [ 0.01, 1 ]
      log_every: 5
    name_pattern: "enc={enc_sizes_joined}!reg_z={reg_zero}!reg_w={reg_weights}"
    param_generation:
      - --hyper-iter-total 24
  TensorboardMetrics:
    mpi:
      execTime: "00:00:00"
