# Supplementary material for: ZiPo: A Deep Neural Network to De-Noise Single-Cell RNA Sequencing Data
Source: IEEE Trans Comput Biol Bioinform. Author manuscript; Available in PMC 2026 Feb 17. (PMC12910556; doi:10.1109/TCBBIO.2025.3572783)
Supplement: tcbbio-3572783-mm [file NIHMS2129199-supplement-tcbbio-3572783-mm.zip › tcbbio-3572783-mm/code/deep/ZiPo/experiments/2023-06-06_myeloma.yaml]

basedOn: 2023-04-04_base
params:
  Train:
    source:
      path: prepared/2023-07-26_prepareData/2023-06-01_GSE117156
      gene_total_threshold: 10
    seed: 0 # vary
    model:
      use_nb: FALSE # vary
      encoder_channel_sizes: [ 2048, 1024, 512, 256, 128 ]
      encoder_residuals: 3
      decoder_channel_sizes: [ ]
      regularization:
        l2_zero_prob: 0.1
        weights: 0.1
    train:
      epochs: 500 # not to stop like weight regularization 10 at 400 epochs
    name_pattern: "myeloma_{dist}"
    param_generation:
      - |-
        --seed 87 2319 1034 3553 905 765 9993 3987 630 824 3001 2187 \
        --reg-mse-rate 0.1 \
        --dist ZIP ZINB
