# Supplementary material for: ZiPo: A Deep Neural Network to De-Noise Single-Cell RNA Sequencing Data
Source: IEEE Trans Comput Biol Bioinform. Author manuscript; Available in PMC 2026 Feb 17. (PMC12910556; doi:10.1109/TCBBIO.2025.3572783)
Supplement: tcbbio-3572783-mm [file NIHMS2129199-supplement-tcbbio-3572783-mm.zip › tcbbio-3572783-mm/code/deep/ZiPo/Instructions.md]

## How to run
1. Write a config for your experiment, e.g. using 2023-04-04_base.yaml and
2023-04-04_invest_sizes.yaml in the "experiments" folder.
1. If you want to run the training locally, you will need to first run
(in your virtual or conda environment)

        pip install -r ~/proj/alzheimer/code/deep/ZiPo/requirements.txt
1. On the cluster, source runall.R to save task mpi files.
Then run them according to the instructions you get. When a docker image is needed, it will be automatically pulled.
1. Mohsen has written script/report.R to gather the results of his experiments for the 2023 paper.
Anybody else is welcomed to write similar scripts that put results from different experiments together.

## Available tasks

### Hyper
This task is optional and is for creating a new sqlite database to use with 'Optuna'
and hyperparameter search. Available keys for `train.hyper_search` parameter in config file:
- encoder_channel_sizes: list of strings (space separated sizes)
- reg_l2_zero_prob: [min, max] of l2_zero_prob regularization with log uniform selection.
- reg_weights: [min, max] of weights regularization with log uniform selection.

### Train
This task is about training a ZIP (or ZINB) model.
The config is of class `assay.task.TaskConfig`
and the `model` field is of class `deep_zipo.ZiPoModelConfig`.

The main function running is `zipo_train.train_and_save`.
The main script for this task is `train.py`.
It loads task config file, but at the same time,
has the ability to override some options with its input switches.

To loop over some parameters or searching in a hyperparameter space,
we have the `generate_zip_train.py` script.
We use `param_generation` from the config file to configure it.
We use `name_pattern` field for the model naming pattern.
It uses the usual string interpolation
(variables inside curly braces would be replaced by their values)
and this is the list of available variables:
- enc_residuals
- enc_activation
- reg_zero: regularization['l2_zero_prob'] parameter
- reg_weights: regularization['weights'] parameter 
- dist: "ZINB" if use_nb else "ZIP"
- enc_sizes_joined: joined encoder_channel_sizes by '_'
- dec_sizes_joined: joined decoder_channel_sizes by '_'
- enc_sizes_last: last element of encoder_channel_sizes

### TensorboardMetrics
This task is about extracting dataframes to plot from tensorboard logs.
The main script is `generate_tb_metrics.py`.

### ModelMetrics
This task is optional and about extracting dataframes to plot from predictions or weights of the models.
The main script is `generate_model_metrics.py`.
