# Supplementary material for: ZiPo: A Deep Neural Network to De-Noise Single-Cell RNA Sequencing Data
Source: IEEE Trans Comput Biol Bioinform. Author manuscript; Available in PMC 2026 Feb 17. (PMC12910556; doi:10.1109/TCBBIO.2025.3572783)
Supplement: tcbbio-3572783-mm [file NIHMS2129199-supplement-tcbbio-3572783-mm.zip › tcbbio-3572783-mm/code/deep/ZiPo/runall.R]

## Mohsen wrote this script for BioDeep experiments.
## This script is designed to write suitable mpi files only,
## one for each task. After that, the user is responsible
## for submitting them in the order of the tasks.
## The $HOME/proj must be updated with the git repo,
## because the mpi's will run the code from $HOME,
## but write the results on suitable folder, either $WORK or $HOME or ...
## 2022-11-12

source("libraries.R")
experiment <- OncinfoUt::setExperiment()
source("settings.R") ## loads 'config' global
save.info(config$resPath)

## allow user to choose a subset of available (required) tasks
config[['tasks']] <- chooseFrom(what="task", allOptions=config$tasks, doAllowMultiple=TRUE)

message("Please read readme file in this folder",
        " to have an idea about available tasks.")

for (task in config$tasks) {
    params <- getTaskParams(config=config, task=task)
    mpiFile <- saveMpi(params=params)
    if (task == "Train") {
        sbatchResult <- system(paste("sbatch", mpiFile), intern=TRUE)
    }
    writeParams(params=params)
}
