# Supplementary material for: ZiPo: A Deep Neural Network to De-Noise Single-Cell RNA Sequencing Data
Source: IEEE Trans Comput Biol Bioinform. Author manuscript; Available in PMC 2026 Feb 17. (PMC12910556; doi:10.1109/TCBBIO.2025.3572783)
Supplement: tcbbio-3572783-mm [file NIHMS2129199-supplement-tcbbio-3572783-mm.zip › tcbbio-3572783-mm/code/deep/ZiPo/script/gather_latents.py]

import argparse
import logging
import os
from pathlib import Path

import deep
import pandas as pd

from assay.task import CellTask
from oncinfo_ut import load_experiment_config, get_task_params, configure_basic_logging

## Mohsen started developing this script on 2023-07-17.
## This script get an experiment and save its tensorboard metrics as csv files.
## It takes some time to load the metrics for many runs.


if __name__ == '__main__':
    parser = argparse.ArgumentParser(description="gather_latents")
    parser.add_argument('--config-path', required=True,
                        help="Path to the application config files")
    parser.add_argument('--experiment', required=True)
    parser.add_argument('--proj-base')
    args = parser.parse_args()

    experiment_config = load_experiment_config(config_path=args.config_path,
                                               experiment=args.experiment,
                                               proj_base=args.proj_base)
    configure_basic_logging(experiment_config)
    res_path = Path(experiment_config['resPath'])
    (res_path / "latents").mkdir(parents=True, exist_ok=True)
    configure_basic_logging(experiment_config)
    task_params = get_task_params(experiment_config, 'ModelLatents')
    ## It is important not to import torch before choosing the cuda device
    if hasattr(args, "cuda_id"):
        os.environ['CUDA_VISIBLE_DEVICES'] = str(args.cuda_id)
    device = deep.get_device()
    task = CellTask(experiment_config, "Train", device)
    if 'batch_size' in task_params:
        task.config.train.loader['batch_size'] = task_params['batch_size']

    for model_name in os.listdir(str(res_path / "models")):
        import torch
        model = torch.load(res_path / "models" / model_name, map_location=device)
        loader = task.get_data_loader(None, model)
        with torch.no_grad():
            result = torch.empty(0, model.embedding_dim)
            for batch in loader:
                result = torch.vstack([result, model.encoder(batch[0])])
        df = pd.DataFrame(result.numpy())
        df.to_csv(res_path / "latents" / f"{model_name}.csv", header=False, index=False)
        logging.info(f"Done for model {model_name}")
    logging.info("Done!")
