# Supplementary material for: ZiPo: A Deep Neural Network to De-Noise Single-Cell RNA Sequencing Data
Source: IEEE Trans Comput Biol Bioinform. Author manuscript; Available in PMC 2026 Feb 17. (PMC12910556; doi:10.1109/TCBBIO.2025.3572783)
Supplement: tcbbio-3572783-mm [file NIHMS2129199-supplement-tcbbio-3572783-mm.zip › tcbbio-3572783-mm/code/deep/ZiPo/script/report.R]

## Mohsen 2023-04
## This is to generate all required plots for the paper from couple of experiments.

invisible(OncinfoUt::call.libraries(
    packages=c("logger", "foreach", "ggplot2", "ggthemes",
               "tidyr", "SummarizedExperiment", "M3C")
))

log_info("Started generating report...")

## Labels to use in plots
nameBN <- "Batch Normalization"
nameZIRegCoeff <- "Zero-inflation regularization parameter"
nameWeightRegCoeff <- "Weights regularization parameter"
nameEncoderArch <- "Encoder architecture"
nameDecoderArch <- "Decoder architecture"

theme_set(theme_gdocs())
experiments <- list(sizes="2023-04-04_invest_sizes",
                    latent="2023-04-05_invest_latent",
                    depth="2023-04-06_invest_depth",
                    decoder="2023-04-11_invest_decoder",
                    bn="2023-04-13_invest_bn",
                    zero="2023-04-13_invest_zero_reg",
                    weights="2023-04-21_invest_weight_reg",
                    negbin="2023-04-26_invest_negbin",
                    dca="2023-04-28_invest_dca",
                    tunedca="2023-04-28_invest_tuned_dca",
                    zipdca="2023-04-28_invest_zip_dca",
                    hyper1="2023-05-01_hyper",
                    myeloma_nb="2023-06-06_myeloma",
                    rosmap_nb="2023-06-12_rosmap")

## The filters that has been used in the experiments
lowThresholdGene <- c('ROSMAP'=10, 'Liver'=10, 'Myeloma'=10)

## Read tensorboard metrics for all experiments
resPath <- lapply(experiments, function (exper) file.path("~/proj/alzheimer/result/zipo", exper))
dfs <- lapply(resPath, function (path1) read.csv(file.path(path1, "tb_metrics_final.csv")))

## Combine some experiments and get rid of the combined ones
negbinDB <- dfs$negbin
negbinDB[negbinDB[,'name'] == 'ZIP', 'name'] <- 'ZiPo'
dfs[['dca']] <- rbind(negbinDB, dfs$dca, dfs$tunedca, dfs$zipdca)
dfs[['tunedca']] <- NULL
dfs[['zipdca']] <- NULL

## remove \alpha_w=10 from the weights experiment
dfs[['weights']] <- dfs[['weights']][dfs[['weights']]$name < 10,]

negbinDB <- dfs$negbin
negbinDB[negbinDB[,'name'] == 'ZIP', 'name'] <- 'Liver_ZIP'
negbinDB[negbinDB[,'name'] == 'ZINB', 'name'] <- 'Liver_ZINB'
dfs[['three_datasets']] <- rbind(negbinDB, dfs$rosmap_nb, dfs$myeloma_nb)
dfs[['myeloma_nb']] <- NULL
dfs[['rosmap_nb']] <- NULL

nameLevels <- list(
    sizes   = c(nameEncoderArch, '128_64_64', '256_128_64', '512_128_64',
                '1024_256_64', '2048_256_64', '4096_512_64', '8192_512_64'),
    latent  = c("Number of latents", '16', '32', '64', '128', '256', '512'),
    depth   = c(nameEncoderArch, '128', '2048_128', '2048_512_128', '2048_1024_256_128', '2048_1024_512_256_128'),
    decoder = c(nameDecoderArch, '0', '512', '256_512', '256_512_1024',
                '2048', '512_2048', '256_1024_2048', '256_512_1024_2048'),
    bn      = c("Activation", 'Sigmoid'),
    zero    = c(nameZIRegCoeff, 0e+00, 1.0e-02, 1.0e-01, 1.0e+00, 1.0e+01, 1.0e+02, 1.0e+04, 1.0e+08),
    weights = c(nameWeightRegCoeff, 0e+00, 1.0e-02, 1.0e-01, 1.0e+00),
    negbin  = c("Distribution", 'ZINB', 'ZIP'),
    dca     = c("Method", 'ZINB', 'ZiPo', 'DCA', 'tunedDCA', 'zipDCA'),
    hyper1  = c(nameEncoderArch, '512_256_128_64', '1024_512_256_128_64',
                '512_256_128', '1024_512_256_128',
                '2048_1024_512_256_128'),
    three_datasets = c("Dataset", 'ROSMAP', 'Myeloma', 'Liver')
)

## Preparing some columns
for (invest in names(nameLevels)) {
    column <- nameLevels[[invest]][1]
    if (invest == 'depth') {
        dfs[[invest]] <- cbind(dfs[[invest]], unlist(purrr::map(strsplit(dfs[[invest]][['name']], '!'), 1)))
        dfs[[invest]] <- cbind(dfs[[invest]], factor(substr(purrr::map(strsplit(dfs[[invest]][['name']], '!'), 2), start=4, stop=4),
                                                     levels=c('0', '1', '2', '3')))
        colnames(dfs[[invest]])[seq(to=ncol(dfs[[invest]]), length.out=2)] <- c(column, '#Residuals')
    } else if (invest == "hyper1") {
        nameSplitted <- strsplit(dfs[[invest]][,'name'], '!')
        dfs[[invest]] <- cbind(dfs[[invest]], substring(purrr::map(nameSplitted, 1), 5))
        dfs[[invest]] <- cbind(dfs[[invest]], as.numeric(substring(purrr::map(nameSplitted, 2), 7)))
        dfs[[invest]] <- cbind(dfs[[invest]], as.numeric(substring(purrr::map(nameSplitted, 3), 7)))
        colnames(dfs[[invest]])[seq(to=ncol(dfs[[invest]]), length.out=3)] <- c(column, 'reg_zero', 'reg_weight')
    } else if (invest == "decoder") {
        dfs[[invest]][dfs[[invest]][,'name'] == "", 'name'] <- "0"
        dfs[[invest]] <- cbind(dfs[[invest]], dfs[[invest]][,'name'])
        colnames(dfs[[invest]])[ncol(dfs[[invest]])] <- column
    } else if (invest == "three_datasets") {
        namesSplitted <- strsplit(dfs[[invest]][,'name'], '_')
        namesCorrected <- unlist(purrr::map(namesSplitted, 1))
        namesCorrected <- plyr::revalue(namesCorrected, replace=c(Liver="Liver", rosmap="ROSMAP", myeloma="Myeloma"))
        dfs[[invest]] <- cbind(dfs[[invest]], namesCorrected)
        dfs[[invest]] <- cbind(dfs[[invest]], factor(purrr::map(namesSplitted, 2), levels=c('ZIP', 'ZINB')))
        colnames(dfs[[invest]])[seq(to=ncol(dfs[[invest]]), length.out=2)] <- c(column, 'Distribution')
    } else {
        dfs[[invest]] <- cbind(dfs[[invest]], dfs[[invest]][,'name'])
        colnames(dfs[[invest]])[ncol(dfs[[invest]])] <- column
    }
    dfs[[invest]][,column] <- factor(dfs[[invest]][,column],
                                     levels=nameLevels[[invest]][-1])

    mySEE <- function(x) (qnorm(0.99) * sd(x) / sqrt(2*length(x)))
    dfs[[invest]] <- cbind(dfs[[invest]], 'NLLmean'=ave(dfs[[invest]][,'NLL'], dfs[[invest]][,'name'], FUN=mean))
    dfs[[invest]] <- cbind(dfs[[invest]], 'NLLsd'= ave(dfs[[invest]][,'NLL'], dfs[[invest]][,'name'], FUN=mySEE))
}

## Preparing batch normalization investigation
## Same seeds as decoder investigation, So we borrow true bn from decoder investigation of size 0
dfDecoder <- dfs[['decoder']]
dfDecoder[,nameDecoderArch] <- NULL
dfDecoder[,nameBN] <- "With"
dfs[['bn']][,'Activation'] <- NULL
dfs[['bn']][,nameBN] <- "Without"
dfs[['bn']] <- rbind(dfDecoder, dfs[['bn']])
dfs[['bn']][,nameBN] <- factor(dfs[['bn']][,nameBN], levels=c("With", "Without"))

## Choose suitable aestricks for the plots
pltBasicAES <- function(invest, yCol) {
    if (invest == 'depth')
        return(aes(.data[[nameEncoderArch]], {{yCol}}, color=.data[['#Residuals']]))
    else if (invest == 'zero')
        return(aes(.data[[nameZIRegCoeff]], {{yCol}}))
    else if (invest == 'weights')
        return(aes(.data[[nameWeightRegCoeff]], {{yCol}}))
    else if (invest == 'bn')
        return(aes(.data[[nameBN]], {{yCol}}))
    else if (invest == 'negbin')
        return(aes(.data[['Distribution']], {{yCol}}))
    else if (invest == 'dca')
        return(aes(.data[['Method']], {{yCol}}))
    else if (invest == 'decoder')
        return(aes(.data[[nameDecoderArch]], {{yCol}}))
    else if (invest == 'latent')
        return(aes(.data[['Number of latents']], {{yCol}}))
    else if (invest == 'sizes')
        return(aes(.data[[nameEncoderArch]], {{yCol}}))
    else if (invest == 'hyper1')
        return(aes(.data[[nameEncoderArch]], {{yCol}}))
    else if (invest == 'three_datasets')
        return(aes(.data[['Dataset']], {{yCol}}, color=.data[['Distribution']]))
    else
        return(NULL)
}
pltAxisTheme <- function(invest) {
    fontSize <- 22
    genericTextTheme <- element_text(color="black", size=fontSize)
    if (invest %in% c('bn', 'negbin', 'tsne'))
        return(theme(title=element_text(size=18),
                     plot.margin=unit(c(0.1,0.3,0.1,0.1), "in"),
                     axis.text=genericTextTheme,
                     axis.title=genericTextTheme,
                     legend.text=genericTextTheme,
                     legend.title=genericTextTheme,
                     text=genericTextTheme))
    else if (invest %in% 'hyper1')
        return(theme(plot.margin=unit(c(0.1,0.1,0.1,0.8), "in"),
                     axis.text.x=element_text(angle=35, vjust=1, hjust=1),
                     axis.title=genericTextTheme,
                     axis.text=genericTextTheme,
                     legend.text=genericTextTheme,
                     legend.title=genericTextTheme,
                     text=genericTextTheme))
    else
        return(theme(plot.margin=unit(c(0.1,0.1,0.1,0.1), "in"),
                     axis.text.x=element_text(angle=30, vjust=1, hjust=1),
                     axis.title=genericTextTheme,
                     axis.text=genericTextTheme,
                     legend.text=genericTextTheme,
                     legend.title=genericTextTheme,
                     text=genericTextTheme))
}

pltXaxisLab <- function(invest) {
    if (invest == 'zero')
        return(xlab(bquote(paste(.(nameZIRegCoeff), " (", alpha[z], ")"))))
    else if (invest == 'weights')
        return(xlab(bquote(paste(.(nameWeightRegCoeff), " (", alpha[w], ")"))))
    else
        return(theme()) ## a null statement in ggplot
}

figPath <- "~/proj/deep/doc/Paper/autoencoder/fig"
dir.create(figPath, showWarnings=FALSE)

## Loading raw matrices
dataPath <- "~/proj/alzheimer/result"
sumExpr <- list()
load(file.path(dataPath, "2023-01-26_annotation/ROSMAP", "filtered.RData")) ## <- se
sumExpr[['ROSMAP']] <- se
load(file.path(dataPath, "2023-03-22_GSE125188", "filtered.RData")) ## <- filtered
sumExpr[['Liver']] <- filtered
load(file.path(dataPath, "2023-06-01_GSE117156", "filtered.RData")) ## <- filtered
sumExpr[['Myeloma']] <- filtered

## Creating library sizes and genes' total experssion
geneSum <- list()
libSize <- list()
for (nm in names(sumExpr)) {
    geneSum[[nm]] <- rowSums(assay(sumExpr[[nm]], 1))
    validGenes <- geneSum[[nm]] > lowThresholdGene[[nm]]
    sumExpr[[nm]] <- sumExpr[[nm]][validGenes,]
    geneSum[[nm]] <- rowSums(assay(sumExpr[[nm]], 1))
    libSize[[nm]] <- colSums(assay(sumExpr[[nm]], 1))
}

## A summary to include in a table in the paper
dfSummary <- NULL
for (nm in names(sumExpr)) {
    assay1 <- assay(sumExpr[[nm]], 1)
    temp <- data.frame(
        Dataset=nm,
        numGenes=nrow(assay1),
        numCells=ncol(assay1),
        nonzeroRatio=length(assay1@x)/nrow(assay1)/ncol(assay1)
    )
    dfSummary <- rbind(temp, dfSummary)
}
print(dfSummary)

## Combine for all (3) datasets
geneSum <- foreach(nm=names(sumExpr), .combine=rbind) %dopar% {
    temp <- data.frame(gene.sum=geneSum[[nm]])
    temp[['Dataset']] <- nm
    return(temp)
}
libSize <- foreach(nm=names(sumExpr), .combine=rbind) %dopar% {
    temp <- data.frame(library.size= libSize[[nm]])
    temp[['Dataset']] <- nm
    return(temp)
}

## Plot
ggplot(libSize, aes(Dataset, library.size)) + geom_violin() + scale_y_log10() +
    ylab("Sum expression per cell\n(library size)") +
    pltAxisTheme('three_datasets')
ggsave(file.path(figPath, "library_size.png"))
ggplot(geneSum, aes(Dataset, gene.sum)) + geom_violin() + scale_y_log10() +
    ylab("Sum expression per gene\n(total expression)") +
    pltAxisTheme('three_datasets')
ggsave(file.path(figPath, "gene_sum.png"))

## Fixing the cell label's for ROSMAP
cellTypesROSMAP <- plyr::revalue(colData(se)[,'broad.cell.type'], c(
    Ex="Excitatory",
    In="Inhibitory",
    Ast="Astrocyte",
    Mic="Microglia",
    End="Endothelial",
    Opc="Oligodendrocyte Progenitor",
    Per="Pericytes",
    Oli="Oligodendrocyte"
))
latentsPathROSMAP <- file.path("~/proj/alzheimer/result/zipo", "2023-07-17_latents_ROSMAP", "latents")
for (modelName in c("rosmap_ZIP-75", "rosmap_ZINB-3970")) {
    distrib <- c("rosmap_ZIP-75"="ZIP", "rosmap_ZINB-3970"="ZINB")
    latents <- readr::read_csv(file.path(latentsPathROSMAP, paste0(modelName, ".csv")), col_names=FALSE)
    ts1 <- tsne(t(latents), labels=cellTypesROSMAP, seed=123456)
    tsData <- ts1$data
    tsData[,"cell type"] <- cellTypesROSMAP
    ggplot(tsData, aes(X1, X2, color=.data[["cell type"]])) + geom_point(size=.8) +
        ggtitle(paste0("tSNE for ROSMAP using ", distrib[[modelName]])) +
        xlab("tSNE1") + ylab("tSNE2") +
        guides(color=guide_legend(ncol=2, override.aes=list(shape=15, size=6))) +
        theme(legend.position="bottom") + pltAxisTheme('tsne')
    ggsave(file.path(figPath, paste0("tSNE_", modelName, ".png")))
}

for (invest in names(nameLevels)) {
    investFigPath <- file.path(figPath, invest)
    dir.create(investFigPath, showWarnings=FALSE)
    df <- dfs[[invest]]
    print(invest)
    if (invest == "sizes") {
        dfWide <- tidyr::pivot_wider(df, id_cols="seed", names_from=all_of(nameEncoderArch), values_from="NLL")
        sizes <- colnames(dfWide)[-1]
        aaa <- matrix(nrow=length(sizes), ncol=length(sizes))
        rownames(aaa) <- sizes
        colnames(aaa) <- sizes
        for (size1 in sizes)
            for (size2 in sizes) {
                aaa <- t.test(x=dfWide[,size1], y=dfWide[,size2], alternative="greater")
                if (aaa$p.value < 0.2) {
                    print(paste0(aaa$p.value, " ", size1, " ", size2))
                }
            }
    }
    if (invest != "bn") {
        ggplot(df, pltBasicAES(invest, NLL)) + geom_violin(position="dodge") +
            pltXaxisLab(invest) + pltAxisTheme(invest) +
            geom_point(aes(y=NLLmean), position=position_dodge(width=0.9)) +
            geom_errorbar(aes(ymin=NLLmean-NLLsd, ymax=NLLmean+NLLsd), position="dodge") +
            ylab("Negative Log Likelihood")
    } else {
        df[['bin']] <- df[['NLL']] < 0.4
        ggplot(df, pltBasicAES(invest, NLL)) +
            pltXaxisLab(invest) + pltAxisTheme(invest) +
            geom_violin() + geom_point() +
            ylab("Negative Log Likelihood")
    }
    ggsave(file.path(investFigPath, "NLL_bars.png"))
    ggplot(df, pltBasicAES(invest, epochs)) +
        geom_violin(position=position_dodge(width=0.9)) +
        geom_point(position=position_dodge(width=0.9)) +
        pltXaxisLab(invest) + pltAxisTheme(invest) + ylab("Epochs")
    ggsave(file.path(investFigPath, "epochs.png"))
    if ("MSE_rate" %in% colnames(df)) {
        ggplot(df, pltBasicAES(invest, MSE_rate)) +
            geom_violin(position=position_dodge(width=0.9)) +
            geom_point(position=position_dodge(width=0.9)) +
            scale_y_log10() + pltXaxisLab(invest) + pltAxisTheme(invest) + ylab("Rate MSE")
        ggsave(file.path(investFigPath, "MSE_rate.png"))
    }

    if (invest %in% 'hyper1') {
        ggplot(df, aes(reg_zero, NLL)) + geom_point() + scale_x_log10() + pltAxisTheme(invest)
        ggsave(file.path(investFigPath, "reg_zero_NLL.png"))
        ggplot(df, aes(reg_zero, MSE_rate)) + geom_point() + scale_x_log10() + pltAxisTheme(invest) + ylab("Rate MSE")
        ggsave(file.path(investFigPath, "reg_zero_MSE_rate.png"))
        ggplot(df, aes(reg_weight, NLL)) + geom_point() + scale_x_log10() + pltAxisTheme(invest) + ylab("Rate MSE")
        ggsave(file.path(investFigPath, "reg_weight_NLL.png"))
        ggplot(df, aes(reg_weight, MSE_rate)) + geom_point() + scale_x_log10() + pltAxisTheme(invest) + ylab("Rate MSE")
        ggsave(file.path(investFigPath, "reg_weight_MSE_rate.png"))
    }

    if (invest %in% 'negbin') {
        ggplot(df, pltBasicAES(invest, wall_time/epochs)) + geom_point() + pltAxisTheme(invest) +
            ylab("Wall-time/epoch in seconds")
        ggsave(file.path(investFigPath, "wall_time_per_epoch.png"))
        ggplot(df, pltBasicAES(invest, wall_time)) + geom_point() + pltAxisTheme(invest) +
            ylab("Wall-time in seconds")
        ggsave(file.path(investFigPath, "wall_time.png"))
    }

    if (invest %in% 'weights') {
        ggplot(df, pltBasicAES(invest, WeightsLoss)) + geom_point() +
            scale_y_log10() + pltXaxisLab(invest) + pltAxisTheme(invest) + ylab("Loss term for weights")
        ggsave(file.path(investFigPath, "WeightsLoss.png"))
    }

    if (invest == 'zero') {
        df <- read.csv(file.path(resPath[[invest]], "model_metrics.csv"))
        df[['log10(mean_zero_prob)']] <- log10(df[,'mean_zero_prob'])
        lev <- nameLevels[[invest]]
        df[,lev[1]] <- factor(df[,'name'], levels=lev[-1])
        for (column in c('mean_log_lib_size', 'mean_lib_size',
                         'ratio_nz_floor', 'ratio_nz_round',
                         'log10(mean_zero_prob)', 'mean_zero_rate')) {
            columnLabel <- c(
                'mean_log_lib_size' = 'Mean of Log library size',
                'mean_lib_size' = 'Mean of library size',
                'log10(mean_zero_prob)' = 'Log10 of mean of zero probability'
            )
            ggplot(df, aes(.data[[nameZIRegCoeff]], .data[[column]])) + geom_point() +
                pltXaxisLab(invest) + pltAxisTheme(invest) + ylab(columnLabel[column])
            ggsave(file.path(investFigPath, paste0("col_", column, ".png")))
        }
    }

    if (invest %in% c('weights', 'negbin')) {
        nameThreshold <- "Thres"
        theXlabel <- pltXaxisLab(invest)
        if (invest == 'negbin') theXlabel <- xlab("Distribution")
        df1 <- readr::read_csv(file.path(resPath[[invest]], "tb_metrics_final.csv"))
        df2 <- readr::read_csv(file.path(resPath[[invest]], "model_metrics.csv"))
        dfMeanExpr <- readr::read_csv(file.path(resPath[[invest]], "mean_expression.csv"))
        meanExpr <- as.data.frame((matrix(dfMeanExpr[,'0'], nrow=1)))
        meanExpr <- pivot_longer(meanExpr, cols=colnames(meanExpr),
                                 values_to="mean_expression")
        df <- merge(df1, df2, by=c('name', 'seed'))
        if (invest=='weights') df <- df[df[,'name']<10,]
        df[['Xaxis']] <- factor(df[,'name'], levels=nameLevels[[invest]][-1])
        dfNLL <- pivot_longer(df, cols=c('NLL', 'NLL_cut0.0001',
                                         'NLL_cut0.001'), names_to=nameThreshold)
        dfNLL[[nameThreshold]] <- gsub("NLL_cut", "", dfNLL[[nameThreshold]])
        dfNLL[[nameThreshold]][dfNLL[[nameThreshold]] == "NLL"] <- "0"
        dfMSE <- pivot_longer(df, cols=c('MSE_rate',
                                         'MSE_rate_cut0.0001',
                                         'MSE_rate_cut0.001'), names_to=nameThreshold)
        dfMSE[[nameThreshold]] <- gsub("MSE_rate_cut", "", dfNLL[[nameThreshold]])
        dfMSE[[nameThreshold]][dfMSE[[nameThreshold]] == "MSE_rate"] <- "0"
        dfPortion <- pivot_longer(df, cols=c('portion_less0.01',
                                             'portion_less0.001',
                                             'portion_less0.0001',
                                             'portion_less0.00001'), names_to=nameThreshold)
        dfPortion[[nameThreshold]] <- gsub("portion_less", "", dfPortion[[nameThreshold]])
        metDF <- list("nll"=dfNLL,
                      "mse"=dfMSE,
                      "portion"=dfPortion,
                      "portionPos"=dfPortion[dfPortion[['Xaxis']] != 0.0,])
        thisYlabel <- list("nll"="Negative Log Likelihood",
                           "mse"="Rate MSE",
                           "portion"="Fraction of small weights",
                           "portionPos"="Fraction of small weights")
        for (nm in names(metDF)) {
            ggplot(metDF[[nm]], aes(Xaxis, value, color=.data[[nameThreshold]])) +
                geom_point(position=position_dodge(width=0.6)) +
                scale_y_log10() + theXlabel + ylab(thisYlabel[nm]) + pltAxisTheme(invest) +
                labs(color=bquote(paste(delta, " Threshold")))
            ggsave(file.path(investFigPath, paste0("metric_", nm, "_1.png")))
        }
    }
}

doneMessage <- "report.R created plots for the paper at:"
doneMessage <- c(doneMessage, as.character(Sys.time()))
writeLines(doneMessage, con=file.path(figPath, "done.txt"))
print(doneMessage)
