# Supplementary material for: ZiPo: A Deep Neural Network to De-Noise Single-Cell RNA Sequencing Data
Source: IEEE Trans Comput Biol Bioinform. Author manuscript; Available in PMC 2026 Feb 17. (PMC12910556; doi:10.1109/TCBBIO.2025.3572783)
Supplement: tcbbio-3572783-mm [file NIHMS2129199-supplement-tcbbio-3572783-mm.zip › tcbbio-3572783-mm/code/deep/ZiPo/settings.R]

## This script can be sourced from any other script in the code.
## Before doing so, you must have `experiment` variable in your environment.
## This can be done either by setting it from the command arguments
## (in case of Rscripts that are running from submitted jobs)
## or using setExperiment() from runall.R scrpit.
## It will create a `config` list which acts like the necessary environment for everything.

config <- loadExperimentConfig(experiment)
config$outputOf <- c(
    "HyperPrepare" = file.path(config$resPath, "zipo"),
    "Train"        = file.path(config$resPath, "zipo"),
    "ModelMetrics" = file.path(config$resPath, "zipo"),
    "ModelLatents" = file.path(config$resPath, "zipo", "latents"),
    "TensorboardMetrics" = file.path(config$resPath, "zipo")
)
