# Supplementary material for: ZiPo: A Deep Neural Network to De-Noise Single-Cell RNA Sequencing Data
Source: IEEE Trans Comput Biol Bioinform. Author manuscript; Available in PMC 2026 Feb 17. (PMC12910556; doi:10.1109/TCBBIO.2025.3572783)
Supplement: tcbbio-3572783-mm [file NIHMS2129199-supplement-tcbbio-3572783-mm.zip › tcbbio-3572783-mm/code/Habil/clean.fastq.files.R]

clean.fastq.files <- function(inPath, isPairedEnd, toExtractFastaFile=NULL,
                              mpiTemplateFile="./clean_template.mpi",
                              ##mpiTemplateFile="~/proj/alzheimer/code/Habil/clean_template.mpi",
                              doRemoveOriginalFastq=FALSE, doSubmit=TRUE, doCleanIntermediate=TRUE,
                              suffix="fastq", charNumAfterBasename="Auto", maxJobNum=48, doRemoveBam=FALSE,
                              doWrite=TRUE, transferPrefix=NULL,
                              minlen=NULL, hours=20, doRrna=TRUE){
    ## Habil wrote this function that uses clean_fastq.sh on the cluster to clean all raw fastq files.
    ## in a given directory. This function can be used by clean_fastqS.R.
    ## INPUT:
    ## inPath: The path to the folder that contains fastq files.
    ## charNumAfterBasename: Count the number of characters in the file name from last including "?R1".
    ## E.g., 9 in Tau_4_R1.fastq because the base name is Tau_4, and
    ##^ set it to 4 e.g. in toy100K.bam.
    ## doRrna: If TRUE, rRNA will be removed. Set to TRUE for RNA, and FALSE for DNA, data.   
    print(paste("Cleaning fastq or bam files at", inPath))
    print(paste("doCleanIntermediate:", doCleanIntermediate))

    ## input path:
    suff <- suffix ## This is the suffix after uncompressing.
    inPath <- system(paste("echo ", inPath), intern=TRUE)
    if(length(grep(suffix, pattern="gz$"))>0){
        print("Uncompressing...")
        command1 <- paste0("gunzip -f ", inPath, "/*.fastq.gz")
        ## It is better to use the -k option to keep the .gz files, but it is not available in the
        ## gzip version (>1.6 is needed) on the Stampede2 cluster.
        ##command1 <- paste0("gunzip -kf ", inPath, "/*.fastq.gz") 
        print(command1)
        system(command1)
        suff <- gsub(suffix, pattern=".gz$", replacement="")
    }
    if(unlist(strsplit(inPath,split=""))[1] !="/")
        stop("inPath must be absolute, i.e., start with '/' !")

    result <- list()
    commandS <- c()
    ## Data and Path:
    mpiPath <- paste(inPath,"/mpi",sep="")
    dir.create(mpiPath,showWarnings=FALSE)
    dir.create(file.path(inPath,"log"),showWarnings=FALSE)
    ##dir.create(file.path(mpiPath,"log"),showWarnings=FALSE)

    ## Files:
    files <- dir(inPath,pattern=paste0("\\.",suff,"$"))
    print("I found the following fastq or bam files:")
    print(files)
    ## Number of characters in the file names after the basename.
    if(charNumAfterBasename=="Auto"){
        if(suff=="fastq"){
            if(grepl("\\R1", files[1])|grepl("\\R2", basename(files[1]))){
                print("R1/R2 exist in file names!")

            } else{
                stop("File names don't include R1/R2!!")
            }
            if(lengths(regmatches(files[1], gregexpr("_R", files[1]))) >1 ){
                stop("File names should not have more than one R1/R2 in their names!!!")
            }
            charNumAfterBasename <-
                nchar(tail(unlist(strsplit(files[1],
                                           "\\_R")), n=1))+nchar("_R")
                } else
                    if(suff=="bam"){
                        charNumAfterBasename <- 4
                    } else {
                        stop("charNumAfterBasename could not be determined automatically!")
                    }
    }
    print(paste("charNumAfterBasename:", charNumAfterBasename))
    basenames <- unique(gsub(paste0('.{', charNumAfterBasename, '}$'),
                             '', files))
    result[["basenames"]] <- basenames

    print("Preparing a script and submitting for:")
    for (b1 in basenames) { ## all samples,
        print(b1)
        reps <- list()
        reps$cle_sampleID <- paste0("cle_", stringi::stri_reverse(b1))
        reps$hours <- hours
        reps$sampleID <- b1
        reps$inPath <- inPath
        reps$minlen <- ifelse(is.null(minlen), "", paste("-l", minlen))
        reps$singlEnd <- ifelse(isPairedEnd, "", "-s true")
        reps$doCleanIntermediate <- ifelse(doCleanIntermediate, "-c true", "-c false")
        reps$doRemoveOriginalFastq <- ifelse(doRemoveOriginalFastq, "-r true", "-r false")
        reps$doRemoveRrna <- ifelse(doRrna, "-b true", "-b false")
        reps$extract <- ifelse(is.null(toExtractFastaFile), "-e false", paste("-e", toExtractFastaFile))
        ## Extract the reads for paper?
        reps$doBam2Fastq <- ifelse(suff=="bam", "true", "false")
        ## From bam to fastq?
        reps$doRemoveBam <- ifelse(doRemoveBam, "true", "false")

        template <- readr::read_file(mpiTemplateFile)
        script <- stringr::str_interp(template, reps)

        if (doWrite) {
            mpi1 <- file.path(mpiPath, paste0(b1, ".mpi"))
            writeLines(script, con=mpi1)
            print(paste("I wrote:", mpi1))
            commandS[b1] <- paste("sbatch", mpi1)
            sleepSeconds <- 3
            if (doSubmit) {
                ## Do not submit if there are too many jobs are in the queue.
                while (length(system("squeue -u $USER", intern=TRUE))-1 >= maxJobNum) {
                          print(paste("Still too many jobs (",maxJobNum,"), sleeping for",
                                      sleepSeconds/60, "minutes ...."))
                    Sys.sleep(sleepSeconds)
                    sleepSeconds <- sleepSeconds*1.2
                }
                system(commandS[b1])
                print(paste("Submitted at:", Sys.time()))
            }
        }
    }
    result[["commands"]] <- commandS

    ## How to copy QC to local?
    if (!is.null(transferPrefix)) {
        toPath <- gsub(inPath, pattern="^.*/proj/", replacement="~/proj/")
        transferCommand <- paste0(transferPrefix, file.path(inPath,"qc "), toPath)
        print("Copy QC reports: Run the following from the local computer AFTER the cleaning jobs are done.")
        print(transferCommand)
        result[["transferCommand"]] <- transferCommand
    }
    cleaning <- result
    save(cleaning, file=file.path(mpiPath, "cleaning.RData"))
    return(cleaning)
}
