# Supplementary material for: ZiPo: A Deep Neural Network to De-Noise Single-Cell RNA Sequencing Data
Source: IEEE Trans Comput Biol Bioinform. Author manuscript; Available in PMC 2026 Feb 17. (PMC12910556; doi:10.1109/TCBBIO.2025.3572783)
Supplement: tcbbio-3572783-mm [file NIHMS2129199-supplement-tcbbio-3572783-mm.zip › tcbbio-3572783-mm/code/Habil/clean_fastqS.R]

## Habil wrote this script that uses clean_fastq.sh on the Lonestae 5 cluster
##to clean all raw fastq files in a given directory (inPath).
## INPUT:
##  Source setting, which MAY set the inPath using settings.R.
## The inPath directory should have the fastq files (NOT fastq.gz) that are needed to be cleaned.
## If the one that is defined in settings.R is not appropriate, set it manually.

## Data and Path:
source("set.cluster.R")
source("settings.R")
source("clean.fastq.files.R")

c1 <- clean.fastq.files(inPath=inPath, isPairedEnd=dataType=="rna", doCleanIntermediate=TRUE,
                        doRemoveOriginalFastq=dataset=="Mayo",
                        doRemoveBam=FALSE, ## Set these to TRUE for human AD
                        charNumAfterBasename=charNumAfterBasename,
                        doSubmit=TRUE, doWrite=TRUE,
                        suffix=suffixDirty, transferPrefix=ls5TransferPrefix)
