# Supplementary material for: ZiPo: A Deep Neural Network to De-Noise Single-Cell RNA Sequencing Data
Source: IEEE Trans Comput Biol Bioinform. Author manuscript; Available in PMC 2026 Feb 17. (PMC12910556; doi:10.1109/TCBBIO.2025.3572783)
Supplement: tcbbio-3572783-mm [file NIHMS2129199-supplement-tcbbio-3572783-mm.zip › tcbbio-3572783-mm/code/Habil/clean_template.mpi]

#!/bin/bash
#SBATCH -J ${cle_sampleID}    # job name
#SBATCH -o ${inPath}/log/clean_${sampleID}.o%j       # output and error file name (%j expands to jobID)
#SBATCH -n 1                # total number of mpi tasks requested
#SBATCH -N 1                # single node use
#SBATCH -p normal          # queue (partition) -- normal, development, etc.
#SBATCH -t ${hours}:00:00         # run time (hh:mm:ss)
##^ 4-5 hours for 30M reads of Drosophila. Habil estimates ?30 hours for 100M reads (20GB bam file) of human AD. 
#SBATCH --mail-user=zare@uthscsa.edu
#SBATCH --mail-type=begin   # email me when the job starts
#SBATCH --mail-type=end     # email me when the job finishes

echo "Started at:"
echo $(date)
## module load fastqc
source /home1/03270/zare/.bashrc
cd ${inPath}

## Replace ${doBam2Fastq} with true in the following line to start from a bam file.
if ${doBam2Fastq}; then
    module load java
    picard SamToFastq I=${sampleID}.bam F=${sampleID}_R1.fastq F2=${sampleID}_R2.fastq
    echo "The following fastq files were genrated from the bam file:"
    ls -ltrh ${sampleID}_R1.fastq ${sampleID}_R2.fastq
    if [ -f  ${sampleID}_R1.fastq ] && ${doRemoveBam} ; then
	echo "Removing the original bam file...."
	rm ${sampleID}.bam
    fi
fi

## 
## module load fastqc
source /home1/03270/zare/.bashrc
cd ${inPath}

## Replace ${doBam2Fastq} with true in the following line to start from a bam file.
if ${doBam2Fastq}; then
    module load java
    picard SamToFastq I=${sampleID}.bam F=${sampleID}_R1.fastq F2=${sampleID}_R2.fastq
    echo "The following fastq files were generated from the bam file:"
    ls -ltrh ${sampleID}_R1.fastq ${sampleID}_R2.fastq
    if [ -f  ${sampleID}_R1.fastq ] && ${doRemoveBam} ; then
	echo "Removing the original bam file...."
	rm ${sampleID}.bam
    fi
fi

## /work/03270/zare/lonestar
## The job command:
$HOME/proj/alzheimer/code/Habil/clean_fastq.sh ${minlen} ${singlEnd} ${doCleanIntermediate} ${doRemoveOriginalFastq} ${doRemoveRrna} ${extract} ${inPath} ${sampleID}

echo "Finished at:"
echo $(date)
