# Supplementary material for: ZiPo: A Deep Neural Network to De-Noise Single-Cell RNA Sequencing Data
Source: IEEE Trans Comput Biol Bioinform. Author manuscript; Available in PMC 2026 Feb 17. (PMC12910556; doi:10.1109/TCBBIO.2025.3572783)
Supplement: tcbbio-3572783-mm [file NIHMS2129199-supplement-tcbbio-3572783-mm.zip › tcbbio-3572783-mm/code/Habil/copia.R]

## Habil wrote this script to compute the fold change for the copia family.
## See Bess'es email on 2017-05-04.

library(DESeq2)
library(MASS)
library(pheatmap)
##library(RColorBrewer)
library(Pigengene)
##library(seqinr)
##library(gplots)

##RNA type:
print("Computing fold change for the copia family of transposones...")

countsFile <- "~/proj/alzheimer/result/Drosophila_2016-09-15/RNA/mapped/quant.sf_NumReads.RData"
copiaPath <- file.path(dirname(countsFile),"de","copia")
dir.create(copiaPath,showWarnings=FALSE, recursive=TRUE)
textFile <- file.path(copiaPath,"copia.txt")
## Data
load(countsFile) ## sailfish
counts <- sailfish
##experimet lables are "C" and "T"
colData <- DataFrame(condition=factor(c("C","C","C", "T", "T", "T")))
annRow <- as.data.frame(colData)
row.names(annRow) <- colnames(counts)
copia <- c("FBti0020127", "FBti0019364", "FBti0019405", "FBti0019469", "FBti0019113",
           "FBti0019151", "FBti0019183", "FBti0019250", "FBti0018967", "FBti0018968", "FBti0020031",
           "FBti0020099")
copiaCounts <- counts[copia,]
## Heatmap (NOT normalized for depth of sequencing!):
png(file.path(copiaPath,'counts.png'))
pheatmap.type(scale(t(copiaCounts)),cluster_cols = FALSE,annRow = annRow)
dev.off()

##create DESeq2 input matrix
counts <- rbind(counts, "copia"=colSums(copiaCounts))
dds <- DESeqDataSetFromMatrix(counts, colData,formula(~ condition))
## DESeq2 
dds <- DESeq(dds)
## accessing DESeq output by result()
res <- results(dds)

## Output:
capture.output(print("Cumulative copia counts::"),file=textFile, append=FALSE)
capture.output(print(counts[c(copia,"copia"),]), file=textFile, append=TRUE)
capture.output(print("copia stats:"), file=textFile, append=TRUE)
capture.output(print(as.matrix(res[c(copia,"copia"),])),file=textFile, append=TRUE)
