# Supplementary material for: ZiPo: A Deep Neural Network to De-Noise Single-Cell RNA Sequencing Data
Source: IEEE Trans Comput Biol Bioinform. Author manuscript; Available in PMC 2026 Feb 17. (PMC12910556; doi:10.1109/TCBBIO.2025.3572783)
Supplement: tcbbio-3572783-mm [file NIHMS2129199-supplement-tcbbio-3572783-mm.zip › tcbbio-3572783-mm/code/Habil/getClinical.R]

## Habil wrote this script to get Mayo Clinic metadata (clinical) from Synapse.
## See alzheimer/data/Mayo_2017-06-28/readme.txt and transfer.R for more details.

## Settings:
library(synapseClient)
##^ To install synapseClient see:
##https://sagebionetworks.jira.com/wiki/spaces/SYNR/pages/7867829/How+to+install+the+Synapse+R+Client
source("../Habil/settings.R") ## If ran from ../Hanie/ folder.

## Clincal data & QC
print("Getting the clinical data (covariates)... ")
synapseLogin('zare@txstate.edu','Oncology')
## Habil learned how to use the synGot object from the following:
## http://compbio.ucdenver.edu/Hunter_lab/Phang/resources/Teaching/BIOS6660/CS-6-Dream/DREAM_Lecture.html
##http://www.lincsproject.org/LINCS/tools/workflows/download-most-recent-data-from-mep-lincs
synGot <- synGet(id=synCovariatesId)
clinical <- read.table(getFileLocation(synGot), sep="\t", header=TRUE)
## Change SampleID or ID to SampleID:
colnames(clinical)[grep(colnames(clinical),pattern="ID")] <- "SampleID"
if(any(duplicated(clinical[,"SampleID"])))
    stop("Duplicated sample IDs in the clinical file!")
rownames(clinical) <- clinical[,"SampleID"]
print("Clinical is of dimension:")
print(dim(clinical))
print(table(clinical[,"Diagnosis"]))
if(any(clinical[,"RIN"]<7))
    warning("Some samples have too low RIN values. Remember to exclude them later.")

## For paper:
load(countsFile, v=TRUE) ## sailfish
incluedSamples <- gsub(colnames(sailfish),pattern="\\..*$", replacement="") 
clinicalPaper <- clinical[incluedSamples,c("SampleID","Diagnosis","RIN")]


## Save:
dir.create(dirname(clinicalFile), showWarnings=FALSE, recursive=TRUE)
save(clinical,file=clinicalFile)
write.csv(clinical,file=gsub(clinicalFile, pattern="\\.RData$", replacement=".csv"))
write.csv(clinicalPaper,file=gsub(clinicalFile, pattern="\\.RData$", replacement="_paper.csv"))
print(paste("clinical was saved at:", clinicalFile))
