# Supplementary material for: ZiPo: A Deep Neural Network to De-Noise Single-Cell RNA Sequencing Data
Source: IEEE Trans Comput Biol Bioinform. Author manuscript; Available in PMC 2026 Feb 17. (PMC12910556; doi:10.1109/TCBBIO.2025.3572783)
Supplement: tcbbio-3572783-mm [file NIHMS2129199-supplement-tcbbio-3572783-mm.zip › tcbbio-3572783-mm/code/Habil/hits.R]

##  Habil wrote this script to analyze the genes that Bess sent him on 2017-03-28.
## These DE genes have  an increase of one isoform and a decrease of another isoformidentified in RNA Seq data.
library(pheatmap)
library(seqinr)
library(Biobase)
library(Biostrings)
##library(org.Dm.eg.db)


## Files:
hitsFile <-  "~/proj/alzheimer/result/Drosophila_2016-09-15/RNA/mapped/de/Protein_Coding_Hits.csv"
countsFile <- file.path(dirname(hitsFile),"counts.RData")
transcriptsFastaFile <- "~/proj/alzheimer/data/Drosophila_2016-09-15/RNA/fasta/dmel-all-transcript-r6.12.fasta"

## Data:
hits <- read.csv(hitsFile, stringsAsFactors=FALSE)
if(any(which(duplicated(hits[,"GENE"]))))
    stop("Duplicate GENES in rows!")
rownames(hits) <- hits[,"GENE"]
load(countsFile, v=TRUE) ## counts
transcriptsAll <- read.fasta(transcriptsFastaFile,as.string=TRUE,forceDNAtolower=FALSE)
print(paste("There are ",length(transcriptsAll),"transcripts in the fasta file."))
## FBtr????
##print(head(keys(org.Dm.eg.db,keytype="ENSEMBLTRANS")))
## Based on Bess'es email "opposite isoforms - greater understanding",
utr5 <- c("CG11147"="FBtr0079165", "CG31381"="FBtr0084711", "CG31955"="FBtr0345639",
          "prage"="FBtr0309969", "Rel"="FBtr0089338", "RpS21"="FBtr0273293", "sano"="FBtr0086566",
          "Spc105R"="FBtr0321284","Treh"="FBtr0071539", "CG42265"="FBtr0331167", "Glut1"="FBtr0333507")
utr3 <- c("CG14459"="FBtr0347081", "CG17386"="FBtr0345529", "Ndae1"="FBtr0331659",
          "RpS21"="FBtr0273293", "Spc105R"="FBtr0321284", "CG42265"="FBtr0331167",
          "Glut1"="FBtr0333507")
writeLines(utr5, file.path(dirname(hitsFile),"opposits_5utr.txt"))
writeLines(utr3, file.path(dirname(hitsFile),"opposits_3utr.txt"))
##^Using the above, we can get the UTR sequences on Biomart, e.g., opposit_3utr.fasta

## Analysis:
print(paste("There are ",nrow(hits),"protein coding hits."))
symbols <- hits[,"SYMBOL"]
names(symbols) <- rownames(hits)
print(paste("There are ",length(unique(symbols)),"unique symbols."))
dupSymbols <- names(which(table(symbols)>1))
print(paste("The following",length(dupSymbols),"symbols have more than 1 isoform:"))
dupGenes <- hits[hits[,"SYMBOL"] %in% dupSymbols,"GENE"] ## FBtr???s that have duplicates genes.
print(sort(table(symbols[dupGenes])))
opposites <- rep(FALSE,length(dupGenes))
names(opposites) <- dupGenes
for(o1 in names(opposites)){
    fc <- hits[hits[,"SYMBOL"]==hits[o1,"SYMBOL"],"log2FoldChange"]
    opposites[o1] <- any(fc<0) & any(fc>0)
    print(fc>0)
    print("....................")
}
print(opposites[which(opposites==TRUE)])
save(opposites,file="~/proj/alzheimer/result/Drosophila_2016-09-15/RNA/mapped/de/opposits.RData")
print("The change of expression in the isoforms of the following genes is in the opposite direction:")
print(sort(table(symbols[(which(opposites))])))
## Plot:
oppositeTrs <- names(which(opposites))
tr2Sym <- hits[oppositeTrs,"SYMBOL",drop=FALSE]
o1 <- order(tr2Sym)
tr2Sym <- tr2Sym[o1,,drop=FALSE]
save(tr2Sym,file="~/proj/alzheimer/result/Drosophila_2016-09-15/RNA/mapped/de/tr2Sym.RData")
oppositeTrs <- oppositeTrs[o1]
tr2Sym <-  cbind(tr2Sym,"Mean cov."=rowMeans(counts[oppositeTrs,]))
png(file.path(dirname(hitsFile), "opposits_heatmap.png"))
pheatmap(scale(t(counts[oppositeTrs,])), cluster_cols=FALSE, cluster_rows=FALSE,
         annotation_col=tr2Sym)
dev.off()

## Identify the difference in the sequences of the isoforms:
mismatches <- c()
for(g1 in unique(tr2Sym[,"SYMBOL"])){
    trs1 <- rownames(tr2Sym)[tr2Sym[,"SYMBOL"]==g1]
    trs1 <- transcriptsAll[trs1]
    seq1 <- getSequence(trs1)
    names(seq1) <- names(trs1)
    lenS <- listLen(seq1)
    print(paste("Length of isoforms for",g1))
    print(lenS)
    pattern1 <- names(trs1)[which.min(lenS)]
    subject1 <- names(trs1)[which.max(lenS)]
    print(paste("Comparing sequences of:",pattern1,subject1,collapse=" "))
    alignment <- pairwiseAlignment(pattern=DNAString(paste(seq1[[pattern1]],collapse="")),
                                   subject=DNAString(paste(seq1[[subject1]],collapse="")))
    mm <- mismatchSummary(alignment)$subject
    ##^ Does NOT show z when comparing  zx vs. x!
    ## Maybe a manual comparison using biomart is easier for these few transcripts.
    ##Also, see https://support.bioconductor.org/p/53505/
    ##mismatches[pattern1] <- paste(as.character(mm[,"Pattern"] ),collapse="")
    ##mismatches[subject1] <-  paste(as.character(mm[,"Subject"] ),collapse="") 
}
