# Supplementary material for: ZiPo: A Deep Neural Network to De-Noise Single-Cell RNA Sequencing Data
Source: IEEE Trans Comput Biol Bioinform. Author manuscript; Available in PMC 2026 Feb 17. (PMC12910556; doi:10.1109/TCBBIO.2025.3572783)
Supplement: tcbbio-3572783-mm [file NIHMS2129199-supplement-tcbbio-3572783-mm.zip › tcbbio-3572783-mm/code/Habil/index_rRNA.sh]

#!/bin/bash
## Habil wrote this script to index the all rRNA databases available in sortmerna folder.

SORTMERNADIR=$(readlink -f $(which sortmerna))
SORTME_DATA_DIR=$(dirname $(dirname $SORTMERNADIR))/data
RRNADIR=$SORTME_DATA_DIR/rRNA_databases
IDX_DIR=$SORTME_DATA_DIR/idx
if [ ! -d "$RRNADIR" ]; then
  echo "Where did you install sortmerna? Consider updating the above path accordingly."
  exit 1
fi
RRNAFASTAS=`find $RRNADIR -name "*.fasta"`
SORTMERNAREFS="--idx-dir $IDX_DIR"
for db in $RRNAFASTAS
do
echo $db
SORTMERNAREFS="$SORTMERNAREFS --ref $db"
done

## Output:
echo Use the SORTMERNAREFS as the argument for sortmerna, which is equal to:
echo $SORTMERNAREFS
SORTMERNAREFSFILE=`dirname $SORTMERNADIR`/sortmernarefs.sh
echo "Saved in:"
echo $SORTMERNAREFSFILE
echo "export SORTMERNAREFS="$SORTMERNAREFS > $SORTMERNAREFSFILE
