# Supplementary material for: ZiPo: A Deep Neural Network to De-Noise Single-Cell RNA Sequencing Data
Source: IEEE Trans Comput Biol Bioinform. Author manuscript; Available in PMC 2026 Feb 17. (PMC12910556; doi:10.1109/TCBBIO.2025.3572783)
Supplement: tcbbio-3572783-mm [file NIHMS2129199-supplement-tcbbio-3572783-mm.zip › tcbbio-3572783-mm/code/Habil/map.files.R]

map.files <- function(inPath, mapMpiTemplateFile="~/proj/alzheimer/code/Habil/map_template.mpi",
                      transcriptsIndexPath= "INPUTPATH/fasta/transcripts_index/",
                      subOutputFolderName=NULL, isPairedEnd=TRUE, libType="-l A", doSubmit=TRUE,
                      outPathMap="Auto", maxJobNum=48){

    ## Habil wrote this function that uses map_template.mpi to make scripts and map the reads on the cluster.
    ## This function can be used in the map.R script.
    ## INPUT:
    ## inPath: The folder that contains ORIGINAL fastq files. The cleaned fastq files are
    ## expected to be in a subfolder called "cleaned".
    ## transcriptsIndexPath: The path to the indexed transcriptome folder. Use the already indexed
    ## transcriptome in other projects if the corresponding fasta file is used before.
    ## ^See Habil's lano on 2016/9/22.
    ## subOutputFolderName: If not NULL, the results will be save in a sub folder with this name.
    ## libType: The library type (paired-end, unstranded, forward strand, etc.) as defined by Sailfish:
    ## http://sailfish.readthedocs.io/en/master/salmon.html.

    ## Absolute path without bash variables:
    inPath <- system(paste("echo ", inPath), intern=TRUE)
    if(unlist(strsplit(inPath,split=""))[1] !="/")
        stop("inPath must be absolute, i.e., start with '/' !")

    result <- list()
    commandS <- c()
    ## Path and files:
    cleanedPath <- file.path(inPath,"cleaned")
    print(paste("I am looking for cleaned fastq files at:", cleanedPath))
    files <- dir(cleanedPath, pattern="\\.fastq$")
    ## The name of the sample, e.g., the file name without _R1.fastq
    basenames <- unique(gsub('.{9}$', '', files))

    ##Output path:
    if(outPathMap=="Auto"){
        outPathMap <- file.path(inPath,"mapped")
        outPathMap <- gsub(x=outPathMap, pattern="/data/", replace="/result/")
    }
    ## Absolute path without bash variables:
    outPathMap <- system(paste("echo ", outPathMap), intern=TRUE)
    if(!is.null(subOutputFolderName)){
        outPathMap <- file.path(outPathMap,subOutputFolderName)
    }
    mpiPathMap <- file.path(outPathMap,"mpi")
    dir.create(mpiPathMap, showWarnings=FALSE, recursive=TRUE)
    dir.create(file.path(mpiPathMap,"log"),showWarnings=FALSE)
    result[["outPathMap"]] <- outPathMap
    print(paste("outPathMap:", outPathMap))

    template <- readLines(mapMpiTemplateFile)
    print(paste("isPairedEnd:", isPairedEnd))
    for(b1 in basenames){ ## all samples,
        print(b1)
        mpi1 <- file.path(mpiPathMap,paste(b1,".mpi",sep=""))
        script <- template
        if(!isPairedEnd){
            script <- gsub(x=script, pattern="-2  INPUTPATH/cleaned/SAMPLEID_R2.fastq", replace="")
            script <- gsub(x=script, pattern="-1 INPUTPATH/cleaned/SAMPLEID_R1.fastq",
                           replace="-r INPUTPATH/cleaned/SAMPLEID_R1.fastq")
            script <- gsub(x=script, pattern="-l IU", replace=libType)
        }
        nameToShow <- paste0("map_", stringi::stri_reverse(b1))
        script  <- gsub(x=script, pattern = " map_SAMPLEID", replace=nameToShow)
        script  <- gsub(x=script, pattern = "SAMPLEID", replace=b1)
        ## transcripts inex folder:
        script  <- gsub(x=script, pattern = "TRANSCRIPTSINDEXPATH",
                            replace=transcriptsIndexPath)
        ## input path:
        script  <- gsub(x=script, pattern = "INPUTPATH", replace=inPath)
        script  <- gsub(x=script, pattern = "OUTPUTPATH", replace=outPathMap)
        writeLines(script, con=mpi1)
        commandS[b1] <- paste("sbatch",mpi1)
        sleepSeconds <- 3
        if(doSubmit){
            ## Do not submit if there are too many jobs are in the queue.
            while(length(system("squeue -u $USER", intern=TRUE))-1 >= maxJobNum){
                print(paste("Still too many jobs, sleeping for",sleepSeconds/60,"minutes ...."))
                Sys.sleep(sleepSeconds)
                sleepSeconds <- sleepSeconds*1.2
            }
            system(commandS[b1])
        }
    }
    result[["commands"]] <- commandS
    mapingFile <- file.path(mpiPathMap,"mapping.RData")
    result[["mapingFile"]] <- mapingFile
    mapping <- result
    save(mapping,file=mapingFile)
    print(paste("mapping was saved in", mapingFile))
    return(mapping)
}
