# Supplementary material for: ZiPo: A Deep Neural Network to De-Noise Single-Cell RNA Sequencing Data
Source: IEEE Trans Comput Biol Bioinform. Author manuscript; Available in PMC 2026 Feb 17. (PMC12910556; doi:10.1109/TCBBIO.2025.3572783)
Supplement: tcbbio-3572783-mm [file NIHMS2129199-supplement-tcbbio-3572783-mm.zip › tcbbio-3572783-mm/code/Habil/map.R]

## Habil wrote this script that uses map_template.mpi to make scripts and map the reads on the cluster.
## INPUT:
## First set the inPath and then source this script.

## Path:
source("set.cluster.R")
source("settings.R")
source("~/proj/alzheimer/code/Habil/map.files.R")
source("~/proj/genetwork/code/Habil/AML/read.sailfish.R")

## Subfolder:
subOutputFolderName <- NULL

## transcripts inex folder, which is created using Salmon (Habil's lano, 2016/9/22):
if(dataType %in% c("smallRna","rna")){
    transcriptsIP <- "INPUTPATH/fasta/transcripts_index/"
    if(dataset %in% c("Mayo","iPSC")){ ## Human
        transcriptsIP <- file.path(humanTeFastaPath,"transcripts_index")
    }
    if(cohort=="Elizabeth"){ ## Use the same reference as in NN 2019 paper:
        transcriptsIP <- file.path(inPathRNANN2018, "fasta/transcripts_index")
    }
}
if(dataType %in% c("esiRna")){
    transcriptsIP <- "INPUTPATH/fasta/esiRNA/transcripts_index/"
    subOutputFolderName <- "esiRNA"
}
if(dataType %in% c("twintronU12")){
    transcriptsIP <- "INPUTPATH/fasta/twintronU12/transcripts_index/"
    subOutputFolderName <- "twintronU12"
}
if(dataType %in% c("twintron3")){
    transcriptsIP <- "INPUTPATH/fasta/twintron3/transcripts_index/"
    subOutputFolderName <- "twintron3"
}


## Mapping:
mapped <- map.files(inPath=inPath,
                    mapMpiTemplateFile="~/proj/alzheimer/code/Habil/map_template.mpi",
                    transcriptsIndexPath=transcriptsIP, isPairedEnd=isPairedEnd, outPathMap=mappedPath,
                    subOutputFolderName=subOutputFolderName, doSubmit=TRUE)

## After all jobs are done, run the following to get the expression matrix.
if(FALSE){
    counts <- read.sailfish(pathIn=mapped$outPathMap, fileName="quant.sf", what="NumReads",
                            suffix="_sortmerna_trimmomatic_quant",
                            exclude=c("toy100K", "toy1M", "est", "e10K","CTRL_1_100K"))
}
