# Supplementary material for: ZiPo: A Deep Neural Network to De-Noise Single-Cell RNA Sequencing Data
Source: IEEE Trans Comput Biol Bioinform. Author manuscript; Available in PMC 2026 Feb 17. (PMC12910556; doi:10.1109/TCBBIO.2025.3572783)
Supplement: tcbbio-3572783-mm [file NIHMS2129199-supplement-tcbbio-3572783-mm.zip › tcbbio-3572783-mm/code/Habil/map_template.mpi]

#!/bin/bash
#SBATCH -J map_SAMPLEID    # job name
#SBATCH -o  OUTPUTPATH/mpi/log/map_SAMPLEID.o%j       # output and error file name (%j expands to jobID)
#SBATCH -n 1                # total number of mpi tasks requested
#SBATCH -N 1                # single node use
#SBATCH -p normal          # queue (partition) -- normal, development, etc.
#SBATCH -t 00:35:00         # run time (hh:mm:ss)  ## A few minutes is enough for Drosophila. 15 minutes for human TE.
#SBATCH --mail-user=zare@uthscsa.edu
#SBATCH --mail-type=begin   # email me when the job starts
#SBATCH --mail-type=end     # email me when the job finishes

echo "Mapping started at:"
echo $(date)
module load boost
source /home1/03270/zare/.bashrc

## The job command:
salmon quant -i TRANSCRIPTSINDEXPATH -l IU -1 INPUTPATH/cleaned/SAMPLEID_R1.fastq -2  INPUTPATH/cleaned/SAMPLEID_R2.fastq -o OUTPUTPATH/SAMPLEID_quant --validateMappings

echo "Finished at:"
echo $(date)
