# Supplementary material for: ZiPo: A Deep Neural Network to De-Noise Single-Cell RNA Sequencing Data
Source: IEEE Trans Comput Biol Bioinform. Author manuscript; Available in PMC 2026 Feb 17. (PMC12910556; doi:10.1109/TCBBIO.2025.3572783)
Supplement: tcbbio-3572783-mm [file NIHMS2129199-supplement-tcbbio-3572783-mm.zip › tcbbio-3572783-mm/code/Habil/network.R]

##  Habil wrote this script to do network analysis on Drosophila small RNA Seq data.
library(pheatmap)
library(Pigengene)

## Files:
resPath <- ("~/proj/alzheimer/result/Drosophila_2017-03-16/")
filteredCountsFile <- file.path(resPath,"de","counts.RData")
pigengenePath <- file.path(resPath,"pigengene")
textFile <- file.path(pigengenePath,"report.txt")
piRnaPFile <- file.path(resPath,"de","piRnap.RData") ## pRnaP

## Data:
load(filteredCountsFile,v=TRUE) ## counts
load(file.path(dirname(filteredCountsFile),"resOrdered.RData"),v=TRUE) ## resOrdered
load(piRnaPFile,v=TRUE) ## resOrdered
label <- colnames(counts)
label <- setNames(label,label)
label <- substr(label,start=1,stop=1)


## Pigengene
print("Runnig Pigengene on small RNA data...")
p1 <- one.step.pigengene(Data=t(counts),saveDir=pigengenePath, verbose=4, seed=1, 
                         Labels=label, toCompact=FALSE, doHeat=TRUE)
pigengene <- p1$pigengene

## Module 34:
capture.output(print("Module 34:"),file=textFile, append=FALSE)
## Eigengene:
capture.output(print(round(pigengene$eigengenes[,"ME34",drop=F],digit=2)), file=textFile,append=TRUE)
counts34 <- counts[names(which(pigengene$orderedModules==34)),]
capture.output(print(paste(nrow(counts34),"RNAs:")), file=textFile,append=TRUE)
capture.output(rownames(counts34), file=textFile,append=TRUE)
## Overlap with DE:
deRNAs <- rownames(resOrdered[resOrdered[,"padj"]<0.05,])
overlap <- intersect(deRNAs,rownames(counts34))
capture.output(print(paste("Overlap with the",length(deRNAs),"DE RNAs (p-value<0.05):",length(overlap))), file=textFile,append=TRUE)
capture.output(print(overlap), file=textFile,append=TRUE)
capture.output(print("Adjusted pvalues and other information. RNAs are sorted based on their weight in the module."), file=textFile,append=TRUE)
toShow <- resOrdered[rownames(counts34),]
toShow <- toShow[,-which(colnames(toShow)=="Locations")]
weights <- pigengene$membership[rownames(toShow),"ME34"]
toShow <- cbind(toShow,"Weight"=weights)
toShow <- toShow[order(abs(weights),decreasing=TRUE),]
capture.output(print(toShow), file=textFile,append=TRUE)

## Reporting locations:
piRnas34 <- intersect(rownames(piRnaP),rownames(toShow))
write.csv(cbind(piRnaP[piRnas34,],toShow[piRnas34,]), file=file.path(pigengenePath, "piRnaM34.csv"))
