# Supplementary material for: ZiPo: A Deep Neural Network to De-Noise Single-Cell RNA Sequencing Data
Source: IEEE Trans Comput Biol Bioinform. Author manuscript; Available in PMC 2026 Feb 17. (PMC12910556; doi:10.1109/TCBBIO.2025.3572783)
Supplement: tcbbio-3572783-mm [file NIHMS2129199-supplement-tcbbio-3572783-mm.zip › tcbbio-3572783-mm/code/Habil/organize.mouse.R]

## Habil wrote this script to create symbolic links to the MD Anderson mouse fastq files data in ONE subfolder.
## This script should be run on a screen on the Lonestar cluster.
## If you have not already cloned the alzheimer repository on the $SCRATCH, do this to create the data folder.
## First update the settings.R, and then source this script.

## Settings:
source("set.cluster.R")
source("settings.R")
dir.create(inPathRNA)
tgs <- c("nTg (4510)","Tg4510")

## Data:
meta<-read.csv(metaCsvFile,skip=1)
print("The meta data is of dim:")
print(dim(meta))
print(table(meta[,"Tg"]))
print(table(meta[,"Treatment.Group"]))
print(table(meta[,"Region"]))


## Filtering:
inds <- rownames(meta)[meta[,"Tg"] %in% tgs & meta[,"Treatment.Group"] %in% c("Vehicle", "vehicle")
                                & meta[,"Region"] %in% c("Hippocampus", "hippocampus")]
if(length(inds) != 35)
    stop("Do you expect 35 samples?!")

## Create symbolic links:
fastqPaths <- file.path(paste0(meta[inds,"folder"],"*"), meta[inds,"Sample_Project"], meta[inds,"Sample_ID"])
fastqPaths <- file.path(scratchPath, fastqPaths)
symLinkCommands <- c()
for(s1 in fastqPaths){
    symLinkCommands[s1] <- paste0("ln -s ", s1, "/* ", inPathRNA)
    print(symLinkCommands[s1])
    system(symLinkCommands[s1])
}


## Save:
save(symLinkCommands, file=file.path(inPathRNA,"symLinkCommands.RData"))
save(meta, file=file.path(dirname(metaCsvFile
                                  ),"meta.RData"))
