# Supplementary material for: ZiPo: A Deep Neural Network to De-Noise Single-Cell RNA Sequencing Data
Source: IEEE Trans Comput Biol Bioinform. Author manuscript; Available in PMC 2026 Feb 17. (PMC12910556; doi:10.1109/TCBBIO.2025.3572783)
Supplement: tcbbio-3572783-mm [file NIHMS2129199-supplement-tcbbio-3572783-mm.zip › tcbbio-3572783-mm/code/Habil/rename_transcript.R]

## Habil wrote this script on 2018-01-25 to rename the TEs IDs from FBti* to their symbol names, e.g., copia{}2250.

## libraries 
library(seqinr)
##library(Pigengene)

print("Renaming FBti*s to symbols in the fasta file...")

##Files:
fastaFile <- "~/proj/alzheimer/data/Drosophila_2016-09-15/RNA/fasta/dmel-all-transposon-r6.12.fasta"
synonymFile <- "~/proj/alzheimer/data/Drosophila_2016-09-15/RNA/fb_synonym_fb_2017_06.tsv.gz"
renamedFile <- gsub(fastaFile, pattern="\\.fasta$", replacement="_symbols.fasta")

## Read data:
r1 <- read.fasta(file = fastaFile,  seqtype = "DNA", as.string = FALSE, forceDNAtolower = FALSE,
                 set.attributes = TRUE, legacy.mode = TRUE, seqonly = FALSE, strip.desc = FALSE)
print(paste("Reading", synonymFile))
mapping <- read.table(synonymFile, skip=5, sep="\t", fill=TRUE, header=TRUE, comment.char="", quote="")
rownames(mapping) <- mapping[,"X..primary_FBid"]

##Rename:
names1 <- getAnnot(r1)
names1 <- gsub(names1, pattern="^>", replacement="")
fbids <-gsub(names1, pattern=" .*", replacement="")
fbid2symbol <- as.character(mapping[fbids, "current_symbol"])
names(fbid2symbol) <- fbids
annotation <- paste0(fbid2symbol,"~=",names1)

## Write:
write.fasta(sequences=r1, file.out= renamedFile, names = annotation, nbchar = 80)
save(fbid2symbol, file=file.path(dirname(renamedFile),"fbid2symbol.RData"))
