# Supplementary material for: ZiPo: A Deep Neural Network to De-Noise Single-Cell RNA Sequencing Data
Source: IEEE Trans Comput Biol Bioinform. Author manuscript; Available in PMC 2026 Feb 17. (PMC12910556; doi:10.1109/TCBBIO.2025.3572783)
Supplement: tcbbio-3572783-mm [file NIHMS2129199-supplement-tcbbio-3572783-mm.zip › tcbbio-3572783-mm/code/Habil/set.cluster.R]

## These settings are needed by most scripts that run on the cluster.
## They used to be part of the settings.R script. 2019-07-22, --Habil.

set.cluster <- function(){
    codePath <- "~/proj/alzheimer/code"
    result <- list()

    ## Where?
    print("Where is $HOME?")
    result[["homePath"]] <- print(system(paste("echo", "$HOME"), intern=TRUE))
    result[["expectedPath"]] <-
        file.path(result$homePath, "proj/alzheimer/code/Habil")
    result[["expectedAlignPath"]] <-
        file.path(result$homePath, "proj/alzheimer/code/Shiva/alignTE")
    result[["expectedWesPath"]] <-
        file.path(result$homePath, "proj/dementia/code/white/Shiva")
    print("Where am I?")
    result[["currentPath"]] <- print(system("pwd", intern=TRUE))
    result[["user"]] <- system("echo $USER",intern=TRUE)
    result[["host"]] <- "ls5.tacc.utexas.edu"
    result[["ls5TransferPrefix"]] <- paste0("rsync -avz -e ssh ", result$user, "@", result$host, ":")

    ## Templates:
    ##result[["mpiTemplateFile"]] <-
    ##  "~/proj/alzheimer/code/Shiva//alignTE/general_template.mpi"
    result[["cleanMpiTemplateFile"]] <-
        "~/proj/alzheimer/code/Habil/clean_template.mpi"
    result[["mpiAlignTemplateFile"]] <-
        "~/proj/alzheimer/code/Shiva/alignTE/align_template.mpi"
    result[["mpiVcfTemplateFile"]] <-
        "~/proj/dementia/code/white/Shiva/vcf_template.mpi"
    result[["mapMpiTemplateFile"]] <- file.path(codePath, "Habil/map_template.mpi")

    ## Our work and scratch paths:
    ##print("Where to $SCRATCH?")
    ##print(system(paste("echo", "$SCRATCH"), intern=TRUE)) ## To replace $SCRATCH
    result[["habilWorkPath"]] <- "/work/03270/zare"
    result[["habilScratchPath"]] <- "/scratch/03270/zare" ## $SCRATCH for Habil.
    result[["habilWorkLsPath"]] <- file.path(result$habilWorkPath, "lonestar")
    result[["mouseTranscriptsIndexed"]] <- file.path(result[["habilWorkPath"]],
                                                     "lonestar/proj/kidney/data",
                                                     "/mouse/fasta/transcripts_index")
    result[["shivaWorkPath"]] <- "/work/07138/shivakp"
    result[["shivaScratchPath"]] <- "/scratch/07138/shivakp"
    result[["ishaWorkPath"]] <- "/work/03661/imehta"
    result[["ishaScratchPath"]] <- "/scratch/03661/imehta"

    ## Which cluster?
    tacCluster <- system("echo $TACC_DOMAIN",intern=TRUE)
    result[["tacCluster"]] <- tacCluster
    print(paste("Cluster:", tacCluster))
    result[["onCluster"]] <- tacCluster %in% c("stampede","maverick",
                                               "ls5","stampede2")
    result[["generalMpiFile"]] <- file.path(codePath,
                                            "Shiva/alignTE/general_template.mpi")

    ## Output:
    return(result)
}
