# Supplementary material for: ZiPo: A Deep Neural Network to De-Noise Single-Cell RNA Sequencing Data
Source: IEEE Trans Comput Biol Bioinform. Author manuscript; Available in PMC 2026 Feb 17. (PMC12910556; doi:10.1109/TCBBIO.2025.3572783)
Supplement: tcbbio-3572783-mm [file NIHMS2129199-supplement-tcbbio-3572783-mm.zip › tcbbio-3572783-mm/code/Habil/settings.R]

## These settings are needed by clean_fastqS.R and map.R scripts.

## Make sure cluster_settings
if(!exists("set.cluster", mode = "function")){
    stop("Please source ~/proj/alzheimer/code/Habil/set.cluster.R !")
    ## Habil made this surgery on 2019-07-22.
} else {
    clusterSet <- set.cluster()
}
homePath <- clusterSet$homePath
currentPath <- clusterSet$currentPath
user <- clusterSet$user
host <- clusterSet$host
ls5TransferPrefix <- clusterSet$ls5TransferPrefix
## Templates:
mpiTemplateFile <- clusterSet$cleanMpiTemplateFile
mapMpiTemplateFile <- clusterSet$mapMpiTemplateFile
habilScratchPath <- clusterSet$habilScratchPath
habilWorkPath <- clusterSet$habilWorkPath
habilWorkLsPath <- clusterSet$habilWorkLsPath

print(paste("currentPath:", currentPath))
expectedPath <- file.path(homePath,"proj/alzheimer/code/Habil")
## QC:
if(expectedPath!=currentPath){
    print(paste("expectedPath:", expectedPath))
    stop("This script is expected to be sourced from the appropriate directory under $HOME/proj/ !")
}
## Otherwise, the following templates and some other scripts may not be updated.

## Dataset:
dataset <- readline('What is the dataset ("Drosophila",  "Mayo", "iPSC", "MDAmouse")? ')
dataType <- readline('What is the data type ("smallRNA", "rna",  "esiRNA", "twintronU12", or "twintron3")? ')
if(dataset=="Drosophila" & dataType=="rna"){
    cohort <- readline('What is the cohort ("NN2018", or "Elizabeth")? ')
}
## NN2019: The data used in our Nature Neuroscience paper.
print(paste("Settings.R was sourced for:", dataset, dataType))

## Library:
if(dataset=="Mayo"){
    if(!require(synapseClient)){
        source("http://depot.sagebase.org/CRAN.R")
        pkgInstall("synapseClient")
    }
}

## Path:
deResultFolderName <-"2019-05-06_Habil"
##deResultFolderName <- "2017-09-09_noRin" ## No filtering based on RIN.
##deResultFolderName <- "2017-09-07_pspFixed" ## contrast is set so that the fold change is correct for PSP.
##deResultFolderName <- "2017-09-05_rin" ## Low RIN value samples (<7) excluded.
##deResultFolderName <- "2017-08-29_AD"
inPathRNANN2018 <- file.path(habilWorkLsPath, "proj/alzheimer/data/Drosophila_2016-09-15/RNA/")
##inPathRNANN2018 <- "/home1/03270/zare/proj/alzheimer/data/Drosophila_2016-09-15/RNA/"
##^Habil changed it to $WORK on 2019-06-13.
if(dataset=="Drosophila"){
    inPathSmallRNA <- "/home1/03270/zare/proj/alzheimer/data/Drosophila_2017-03-03/smallRNA/FROST_B_01052017/"
    if(cohort=="NN2019"){
        inPathRNA <- inPathRNANN2018
        charNumAfterBasename <- "Auto"
    }
    if(cohort=="Elizabeth"){
        inPathRNA <- file.path(habilWorkLsPath,
                               "proj/alzheimer/data/Drosophila/Elizabeth_2019-06-09/Run190604/Frost_B_05282019/")
        charNumAfterBasename <- 13
    }
    esiRNAMultipleFasaFile <- "~/proj/alzheimer/data/Drosophila_2017-03-03/smallRNA/FROST_B_01052017/fasta/repeatm_si_abundant5000.fa"
    esiRNAFastaFile <- file.path(dirname(esiRNAMultipleFasaFile),"esiRNA.fasta")
    esiUSeqIdFile<- file.path(dirname(esiRNAFastaFile), "esi_uSeqId.RData")
    suffixDirty <- "fastq"
    mappedPath <- "Auto"
    dm6Length <- 143726002
    ##^ http://genome.ucsc.edu/cgi-bin/hgTracks?db=dm6&chromInfoPage=
    teNamesFile<-"~/proj/alzheimer/data/Drosophila_2016-09-15/RNA/transposableElementsNames.tsv"
}

if(dataset %in% c("Mayo","iPSC")){
    ranchHome <- "/home/03270/zare/"
    humanTeFastaPath <- file.path(habilWorkLsPath, "proj/alzheimer/data/human/TE/fasta")
    nonLtrFastaFile <- file.path(gsub(humanTeFastaPath, pattern=habilWorkLsPath,
                                      replacement="~"),"te_nonLTR_repbase_extract_2017_09_04.fasta")
    teClassesCsv<- file.path(dirname(nonLtrFastaFile), "TE_classes_2017_09_11.csv")
    ##^ It needs the home prefix to become a path.
    ranchTransferPrefix <- "rsync -avz -e ssh $USER@ranch.tacc.utexas.edu:"
}

if(dataset=="Mayo"){
    ## Mayi Clinical data:
    mayoFolder <- "proj/alzheimer/data/Mayo_2017-06-28/Taner_U01_Human_RNAseq/"
    mayoRanchPath <- file.path(ranchHome, mayoFolder) ## on Ranch.
    mayoConditionS <- c(cer="Taner_U01_Human_CER_RNAseq", tcx="Taner_U01_Human_TCX_RNAseq")
    condition2col <- c(AD="red", PSP="blue", Control="green")
    ##condition2col <- c(cer="blue", tcx="green")
    ##^ The subfolder names:
    print(paste("Choose the condition from:", paste(mayoConditionS, collapse=" , ")))
    mayoCondition <- readline()
    ranchPath <- file.path(mayoRanchPath, mayoCondition) ## The folder for this specific condition on Ranch
    scratchPath <- file.path(habilScratchPath, mayoFolder)
    transferCommand <- paste0(ranchTransferPrefix, ranchPath," ", scratchPath)
    inPathRNA <- file.path(scratchPath, mayoCondition)
    metadataPath <- file.path(inPathRNA,"metadata")
    excludePath <- file.path(inPathRNA,"excluded")
    conditionFolder <- file.path(mayoFolder, mayoCondition)
    mappedPath <- file.path("$WORK", conditionFolder, "mapped")
    clinicalFile <- file.path("~", conditionFolder,"clinical.RData")
    ## To download the cilinal data:
    if(mayoCondition=="Taner_U01_Human_CER_RNAseq"){
        synCovariatesId <- 'syn5223705' ## diognosis
        synQcId <- "syn6126119" ## low quality samples to exclude
    }
    if(mayoCondition=="Taner_U01_Human_TCX_RNAseq"){
        synCovariatesId <- 'syn3817650' ## diognosis
        synQcId <- "syn6126114" ## low quality samples to exclude
    }
    minRin <- 7 ## Samples with a RIN value less than this (7) will be ignored.
    charNumAfterBasename <- "Auto"

}

if(dataset=="iPSC"){
    ## Mayi Clinical data:
    iPSCFolder <- "proj/alzheimer/data/human/iPSC-derived-neurons_2018-04-24/"
    ##print("test subfolder for iPSC?!"); browser()
    ranchPath <- file.path(ranchHome, iPSCFolder) ## on Ranch.
    condition2col <- c(iPSC="red", Control="green")
    inPathRNA <- file.path("$WORK", iPSCFolder)
    metadataPath <- file.path(inPathRNA,"metadata")
    excludePath <- file.path(inPathRNA,"excluded")
    mappedPath <- file.path(inPathRNA, "mapped")
    clinicalFile <- file.path("~", iPSCFolder,"clinical.RData")
    charNumAfterBasename <- "Auto"
    ##^ A matrix with Diagnosis and RIN columns.
}

if(dataset %in% c("Mayo","iPSC")){
    suffixDirty <- "bam"
    mappedPath <- gsub(x=mappedPath, pattern="/data/", replace="/result/") ## starts with $WORK
    homeMappedPath <- gsub(mappedPath, pattern="\\$WORK", replacement="~/") ## starts with ~
    cerCorComparePath <- file.path(dirname(dirname(homeMappedPath)), deResultFolderName)
    countsFile <-file.path(homeMappedPath, "quant.sf_NumReads.RData")
}

if(dataset=="MDAmouse"){
    MDAmouseFolder <- "proj/alzheimer/data/mouse/MD-Anderson_2019_04_15/RNAseq-for-Genevia-v2/"
    scratchPath <- file.path(habilScratchPath, MDAmouseFolder)
    metaCsvFile <- file.path(scratchPath,
                             "samples-from-3-6-9-month-study-both-genotypes_MEH-v2_modified_genevia20190410.csv")
    inPathRNA <- file.path(scratchPath,"tau") ## The tau genotype without treatment, Hippocampus tissue.
    suffixDirty <- "fastq"
    mappedPath <- "Auto"
    charNumAfterBasename <- 13
}

## Paired-end?
if(dataType %in% c("rna", "twintronU12", "twintron3")){
    inPath <- inPathRNA
    isPairedEnd <- TRUE
}
if(dataType %in% c("smallRna","esiRna")){
    inPath <- inPathSmallRNA
    isPairedEnd <- FALSE
}

## Parameters:
replicationsRroh <- 10000
## The isotops of the the prospero transcription factor (Adrian's interest):
prosFBtrs <- c("FBtr0304603", "FBtr0304604", "FBtr0304605", "FBtr0304606", "FBtr0304607", "FBtr0304608")
