# Supplementary material for: ZiPo: A Deep Neural Network to De-Noise Single-Cell RNA Sequencing Data
Source: IEEE Trans Comput Biol Bioinform. Author manuscript; Available in PMC 2026 Feb 17. (PMC12910556; doi:10.1109/TCBBIO.2025.3572783)
Supplement: tcbbio-3572783-mm [file NIHMS2129199-supplement-tcbbio-3572783-mm.zip › tcbbio-3572783-mm/code/Habil/utilities/call.libraries.R]

#' Calls the packages after installing them if necessary.
#'
#' @param packages A character vector of the packages names.
#' @param verbose An integer determining the level of verbosity.
#' @param doMindGithub Set it to \code{FALSE} to install packages from GitHub if they are not
#' available from CRAN or Bioconductor without warning. If \code{TRUE}, the user needs to approve
#' the installation for each such package.
#'
#' @return A list of
#'   \item{required}{A Boolean vector named by the names of packages showing whether they could be called.}
#'   \item{ocp}{A character vector of the names of Oncinfo Common Packages.}
#'   \item{timeTaken}{The wall-time spent to run this function.}
#'
#' @export
#'
call.libraries <- function(packages=c("OncinfoCommons"), doMindGithub=TRUE, verbose=1, ...){

    ## packages:
    ##^Set to "OncinfoCommons" to install all common Oncinfo packages listed below.
    starTime <- Sys.time()
    if(verbose){
        print("Calling libraries started at:")
        print(starTime)
    }
    result <- list()
    packages <- unique(packages)


    ## List of Oncinfo common packages
    ## Please add new packages *** AT THE END *** of one of the lists below.
    ## List 1: ocPublished is the list of packages published in CRAN or Bioconductor:
    ocPublished <- c("BiocCheck",
                     "pheatmap", "matrixStats", "dplyr",
                     "Matrix", "SummarizedExperiment", "Pigengene",
                     "dendextend", "C50",
                     "beepr", "HelpersMG",
                     "crayon", ## To print in color.
                     "ggplot2", ##   geom_violin
                     "ggExtra", ## removeGrid
                     "VennDiagram", "ComplexHeatmap", "pwr2",
                     "limma", "stringr", "SingleCellExperiment",
                     "readxl", "UpSetR", "caret", "SuperExactTest",
                     "minfi", "gplots", "TCGAbiolinks", "Rfast", "Homo.sapiens",
                     "getopt", "metap", "multilevelPSA", "aod","arm",
                     "DESeq2", "edgeR", "GSA", "xcms","fdrtool", "lars", "MAST",
                     "BiocParallel", "EnhancedVolcano",
                     "GGally", "GSEABase", "rsvd", "GEOquery",
                     "ChIPpeakAnno", "TxDb.Hsapiens.UCSC.hg19.knownGene",
                     "IlluminaHumanMethylation450kanno.ilmn12.hg19",
                     "hgu133plus2.db", "org.Hs.eg.db", "org.Mm.eg.db",
                     "EnsDb.Hsapiens.v75", "BSgenome.Hsapiens.UCSC.hg19",
                     "argparse", "logger", "configr", "tictoc", "ggthemes",
                     "genomation", "MotifDb", "universalmotif", "memes",
                     "DiffBind", "sesameData", "sesame", "maftools",
                     "biomaRt", "tokenizers", "qqman", "sqldf",
                     "tiledb", "glmnet", "devtools",
                     "M3C", "foreach",
                     ##Meghan's proteome analysis:
                     "e1071", "sas7bdat", "survival", "survminer",
                     "rcompanion", "WGCNA", "abind", "parallel",
                     "BSDA", "tidyr",
                     ##Shiva's dsp packages:
                     "readr","gridExtra",
                     "knitr", "rmarkdown", "scales", "reshape2",
                     "ggcorrplot", "mclust", "viridis", "tradeSeq",
                     "ggsignif", "RColorBrewer", "Seurat",
                     "slingshot", "statmod",
                     ##deep:
                     "ExperimentHub",
                     "RecordLinkage", "scRNAseq", "vroom",
                     "SummarizedBenchmark", "tidyverse",
                     "GenomicFeatures","patchwork","arrow",
                     "reticulate", "yaml")

    ## List 2: package2github is the list of packages NOT published in CRAN or Bioconductor.
    ## Names are package names and values are the urls or paths.
    package2github <- c("Giotto" = "drieslab/Giotto@suite",
                        ## Mohsen, 2023-06-01 chose danielcoral over FanLiuLab because of a bug
                        ## regarding foreach in CGWAS.
                        "CGWAS" = "danielcoral/CGWAS",
                        "dyno"= "dynverse/dyno")


    ## Combine lists:
    ocp <- c(ocPublished, names(package2github))

    ##QC:
    if(any(duplicated(ocp))){
        print(packages[duplicated(ocp)])
        stop("Duplicated package in the list of Oncinfo common packages!")
    }

    ## List of packages:
    if("OncinfoCommons" %in% packages){
        packages <- c(packages, ocp)
        packages <- unique(packages[-which(packages=="OncinfoCommons")])
    }
    ## All packages, even those on CRAN, can be installed using BiocManager:
    if (!requireNamespace("BiocManager", quietly = TRUE))
        install.packages("BiocManager")

    required <- c()
    ## Install and call them one by one:
    for(p1 in packages){
        if(verbose>1)
            print(p1)

        ## From Bioconductor:
        if(!require(p1, character.only=TRUE, quietly=TRUE)){
            if(verbose)
                print(paste("Installing ", p1, "using BiocManager() ..."))
            try(BiocManager::install(p1, ...))
        }
        ## From CRAN:
        if(!require(p1, character.only=TRUE, quietly=TRUE)){
            if(verbose)
                print(paste("Installing ", p1, "using install.packages() ..."))
            install.packages(p1, ...)
        }
        ## From Github:
        if(!require(p1, character.only=TRUE, quietly=TRUE) & p1 %in% names(package2github)){
            if(doMindGithub){
                y1 <- readline(paste("Are you sure", p1, "is not available on CRAN or Bioconductor",
                                    "(If y,Y, or yes, I try to install it from Github,",
                                    "which is NOT recommended unless we have to)? "))
                y1 <- tolower(substr(y1, 1, 1))
            } else {
                y1 <- "y"
            }
            if(y1 == "y"){
                print(paste("Installing ", p1, "using from Github ..."))
                devtools::install_github(package2github[p1], ...)
            }
        }

        ## Final calling:
        required[p1] <- require(p1, character.only=TRUE)
        if(! p1 %in% ocp)
            warning(p1, " package is not in the list of common Oncinfo packages. ",
                    "Please add it in the body of call.libraries.R")
    }
    timeTaken <- Sys.time()-starTime
    if(verbose){
        message(paste(sum(required), "out of", length(packages),
                      "unique packages were called successfully in:"))
        print(timeTaken)
    }
    result[["required"]] <- required
    result[["ocPublished"]] <- ocPublished
    result[["package2github"]] <- package2github
    result[["ocp"]] <- ocp
    result[["timeTaken"]] <- timeTaken
    return(result)
}
## Habil inacluded this function in the OncinfoUt package on 2023-05-23.
warning("Do not source the call.libraries() function directly! Instead use it through the OncinfoUt package.")
