# Supplementary material for: ZiPo: A Deep Neural Network to De-Noise Single-Cell RNA Sequencing Data
Source: IEEE Trans Comput Biol Bioinform. Author manuscript; Available in PMC 2026 Feb 17. (PMC12910556; doi:10.1109/TCBBIO.2025.3572783)
Supplement: tcbbio-3572783-mm [file NIHMS2129199-supplement-tcbbio-3572783-mm.zip › tcbbio-3572783-mm/code/Habil/utilities/make.dummy.fastq.R]

make.dummy.fastq <- function(fastqFile1,
                             fastqFile2=gsub(fastqFile1, pattern="1\\.fastq.gz$",
                                             replacement="2.fastq.gz"),
                             barcodeSeqFile, fastaFile, num=20, suffix="dummy",
                             dOverwrite=TRUE, doMake=TRUE){
    ## Habil wrote this function to create a pair of fastq files that have exactly 'num'
    ## reads for each barcode in the barcodeSeqFile (whitelist).
    ## These fastq files are similar to the input fastq files in structure, which are from
    ## a scRNA-Seq experiment. In particular, the lengths of the sequences are the same.
    ## For each sequence in the 'barcodeSeqFile', 'num' dummy reads will be generated.
    ## Each read in the first output fastq file starts with a cell barcode followed
    ## by a random sequence (i.e., UMI).
    ## Each read in the second output fastq file is part of the the first sequence in the
    ## 'fastaFile'.
    ## doMake: Set it to FALSE for a dry run if you just need the output file names.
    print(paste("Making dummy fastq files based on", barcodeSeqFile))
    
    result <- list()
    acgt <- c("A", "C", "G", "T")
    ## Out files:
    out1 <- gsub(fastqFile1, pattern="\\.fastq.gz$", replacement="_dummy.fastq")
    out2 <- gsub(fastqFile2, pattern="\\.fastq.gz$", replacement="_dummy.fastq")
    if(file.exists(out1) | file.exists(out2)){
        if(dOverwrite){
            file.remove(c(out1, out2))
        } else {
            stop("The dummy files arelady exist. Overwrite?")
        }
    }
    result[["fastqInFile1"]] <- fastqFile1
    result[["fastqInFile2"]] <- fastqFile2
    result[["num"]] <- num
    ## Data:
    len1 <- nchar(readLines(fastqFile1,n=2)[2])
    len2 <- nchar(readLines(fastqFile2,n=2)[2])
    ref1 <- read.fasta(fastaFile,as.string=TRUE, forceDNAtolower=FALSE, seqonly=FALSE)[[1]]
    refName <- getName(ref1)
    print(paste("refName:", refName))
    seq1 <- substr(paste(ref1), start=1, stop=len2)
    cells <- readLines(barcodeSeqFile)
    if(length(cells)==0)
        stop("Nothing to add!")
    for(cell in cells){
        if(!doMake) ## dry run.
            next
        for(ind in 1:num){
            readName <- paste0("@dummy_", cell,"_", ind)
            ## === Read 1:
            write(readName, file=out1, append=TRUE)
            umi <- paste(sample(size=len1-nchar(cell), replace=TRUE, x=acgt), collapse="")
            ## cell barcode + UMI
            write(paste0(cell, umi), file=out1, append=TRUE)
            ## Quality
            write(readName, file=out1, append=TRUE)
            write(paste(rep("Z", time=len1), collapse=""), file=out1, append=TRUE)
            ## === Read 2:
            write(readName, file=out2, append=TRUE)
            write(seq1, file=out2, append=TRUE)
            ## Quality
            write(readName, file=out2, append=TRUE)
            write(paste(rep("Z", time=len2), collapse=""), file=out2, append=TRUE)
        }
    }
    
    system.echo(paste("gzip -f", out1))
    system.echo(paste("gzip -f", out2))
    out1 <- paste0(out1,".gz")
    out2 <- paste0(out2,".gz")
    result[["fastqOutFile1"]] <- out1
    result[["fastqOutFile2"]] <- out2
    result[["seq1"]] <- seq1
    result[["refName"]] <- refName
    result[["cells"]] <- cells
    print("The dummy files were written at:")
    print(out1)
    print(out2)
    return(result)
}
