# Supplementary material for: ZiPo: A Deep Neural Network to De-Noise Single-Cell RNA Sequencing Data
Source: IEEE Trans Comput Biol Bioinform. Author manuscript; Available in PMC 2026 Feb 17. (PMC12910556; doi:10.1109/TCBBIO.2025.3572783)
Supplement: tcbbio-3572783-mm [file NIHMS2129199-supplement-tcbbio-3572783-mm.zip › tcbbio-3572783-mm/code/Habil/utilities/make.gff3.R]

make.gff3 <- function(fastaFile,
                      tgMapFile=paste0(fastaFile,".tsv"),
                      ##^transcript to gene mapping file
                      gff3File=paste0(fastaFile,".dummy.gff3")){
    ## Habil wrote this funstion to:
    print(paste("Making a dummy gff3 file from:", fastaFile))
    result <- list()
    result[["fastaFile"]] <- fastaFile
    result[["gff3File"]] <- gff3File
    result[["tgMapFile"]] <- tgMapFile
    f1 <- read.fasta(fastaFile, as.string=TRUE, strip.desc=TRUE, forceDNAtolower=FALSE)
    names1 <- names(f1)
    write(x="##gff-version 3", file=gff3File, append=FALSE)
    result[["seqNames"]] <- names1
    add <- function(tobeAdded){
        write(x=tobeAdded, file=gff3File, append=TRUE)
    }
    for(n1 in names1){
        geneLast <- paste0("ID=gene:", n1,";Name=", n1)
        transLast <- paste0("ID=transcript:", n1,";Name=", n1, ";Parent=gene:", n1)
        exonLast <- paste0("ID=exon:", n1,";Name=", n1, ";Parent=transcript:", n1)
        geneRow <- paste(n1,".","gene","1","100", ".", "+", ".", geneLast, sep="\t")
        transRow <- paste(n1,".","transcript","1","100", ".", "+", ".", transLast, sep="\t")
        exonRow <- paste(n1,".","exon","1","100", ".", "+", ".", exonLast, sep="\t")
        add(geneRow)
        add(transRow)
        add(exonRow)
    }
    print(paste("I wrote:", gff3File))
    write.table(cbind(names1, names1), sep="\t", col.names=FALSE, row.names=FALSE,
                file=tgMapFile, quote=FALSE)
    print(paste("I wrote:", tgMapFile))
    return(result)
}
