# Supplementary material for: ZiPo: A Deep Neural Network to De-Noise Single-Cell RNA Sequencing Data
Source: IEEE Trans Comput Biol Bioinform. Author manuscript; Available in PMC 2026 Feb 17. (PMC12910556; doi:10.1109/TCBBIO.2025.3572783)
Supplement: tcbbio-3572783-mm [file NIHMS2129199-supplement-tcbbio-3572783-mm.zip › tcbbio-3572783-mm/code/Habil/utilities/make.package.R]

make.package <- function(name, functionS, packageData=NULL, sourceFiles=NULL,
                         descriptionFile=NULL,
                         namespaceFile=NULL, vignetteFiles=NULL,
                         manPath=NULL, citationFile=NULL,
                         scriptPath=NULL, scriptSuffixes="*.R$|*.sh$|*.mpi$",
                         newsFile=NULL, doClean=TRUE, doInstall=TRUE,
                         doCheck=FALSE, doVignettes=TRUE,
                         doBackup=TRUE, ...){
    ## name: A character determining the name of the package.
    ## functionS: A character vector naming the R functions to put in the package. The
    ## corresponding scripts that define these functions should have been already sourced
    ## before running make.package().
    ## Alternatively, you can set it to NULL and use code_files to pass the source files to
    ## package.skeleton(). In this way, the code style won't change in the package. BUT,
    ## this does not work if you have also data in the package. Solution: Use sourceFiles to
    ## overwrite function definitions. 
    ## packageData: A character vector. Each element is the name of an object to
    ## be put in the package.
    ## descriptionFile: The/path/to/the/DESCRIPTION file.
    ## namespaceFile: The/path/to/the/NAMESPACE file.
    ## doVignettes: If FALSE, vignettes will not be built e.g., For faster test
    ## build or timing according to the bioconductor guideline.
    ## ...: passed to package.skeleton(...).
    ## History: Habil converted Shiva's ~/proj/dementia/code/senescence/Shiva/packing.R
    ## script to this function to facilitate making R packages.
    ##
    ##2021-04-28.

    result <- list()
    print(paste( "Making the", name, "package..."))
    print(paste( "At:", getwd()))
    result[["name"]] <- name

    ## Backup:
    if(dir.exists(name) & doBackup){
        dir.create("backup", showWarnings=FALSE)
        file.copy(from=name, to= "backup", recursive=TRUE, overwrite=TRUE)
    }
    unlink(name, recursive=TRUE)

    ## create the skeleton
    ## QC for functionS:
    if(!is.null(functionS)){
        if(any(!functionS %in% ls(envir=.GlobalEnv)))
            stop("Some functions are not available in the Global environment!")
    }
    ## QC for data:
    if(!is.null(packageData)){
        if(any(!packageData %in% ls(envir=.GlobalEnv)))
            stop("Some data are not available in the Global environment!")
    }
    isAllNull <- is.null(packageData) & is.null(functionS)
    if(isAllNull){
        if("dummyData4make.package" %in% ls(envir=.GlobalEnv))
            stop("dummyData4make.package already exits!")
        dummyData4make.package <<- 0
        packageData <- "dummyData4make.package"
        print("dummyData4make.package is included because no data or functions were provided.")
    }

    ## Skeleton:
    package.skeleton(name=name, list=c(functionS, packageData), ...)
    if(isAllNull)
        rm(dummyData4make.package, envir=.GlobalEnv)

    ## Overwrite source files:
    if(!is.null(sourceFiles)){
        rPath <- file.path(name, "R")
        dir.create(rPath, recursive=FALSE, showWarnings=TRUE)
        file.copy(from=sourceFiles, to=rPath, overwrite=TRUE, recursive=FALSE)
    }
    ## Remove the manual templates
    unlink(file.path(name, "man", "*"), recursive=TRUE)
    if(!is.null(manPath)){
        file.copy(from=dir(manPath, pattern="*.Rd$", full.names=TRUE), to=file.path(name, "man"),
                  overwrite=TRUE, recursive=TRUE)
    }

    ## Copy the description
    if(!is.null(descriptionFile)){
        file.copy(from=descriptionFile, to=file.path(name, "DESCRIPTION"), overwrite=TRUE)
    }
    ## Copy the name space
    if(!is.null(namespaceFile)){
        file.copy(from=namespaceFile, to=file.path(name, "NAMESPACE"), overwrite=TRUE)
    } else {
        writeLines(con=file.path(name, "NAMESPACE"), text='exportPattern("^[[:alpha:]]+")')
    }
    ## Copy the Vignettes
    if(!is.null(vignetteFiles)){
        vignettePath <- file.path(name, "vignettes")
        dir.create(vignettePath, recursive=FALSE, showWarnings=TRUE)
        file.copy(from=vignetteFiles, to=vignettePath, overwrite=TRUE)
    }
    ## inst path:
    if(!is.null(citationFile) | !is.null(newsFile) | !is.null(scriptPath)){
        instPath <- file.path(name, "inst")
        dir.create(instPath, recursive=FALSE, showWarnings=TRUE)
    }   
    ## Copy CITATION
    if(!is.null(citationFile)){
        file.copy(from=citationFile, to=instPath, overwrite=TRUE)
    }
    ## Copy NEWS
    if(!is.null(newsFile)){
        file.copy(from=newsFile, to=instPath, overwrite=TRUE)
    }
    ## Copy scripts
    ## https://contributions.bioconductor.org/docs.html#doc-inst-script
    if(!is.null(scriptPath)){
        sPath <- file.path(instPath, "script")
        dir.create(sPath, recursive=FALSE, showWarnings=TRUE)
        file.copy(from=dir(scriptPath, pattern=scriptSuffixes, full.names=TRUE), to=sPath,
                  overwrite=TRUE, recursive=TRUE)
    }

    version1 <-
        system(paste0("sed -n 's/^Version: *//p' ", name, "/DESCRIPTION"),
               intern=TRUE)
    result[["packageVersion"]] <- version1

    ##Vignettes or not?
    if(!doVignettes){
        vignettesFlag <- "--no-build-vignettes"
    } else {
        vignettesFlag <- ""
    }
    vignettesFlag <- paste(vignettesFlag, "--resave-data=best")
    print(paste("vignettesFlag: ", vignettesFlag))

    print(paste("Building", name, "version:", version1))
    builCommand <- paste("R CMD build --resave-data", vignettesFlag, name)
    print(builCommand)
    print(Sys.time())
    system(builCommand)
    tarball <- paste0(name,"_", version1,".tar.gz")
    print(paste("The tarball is:", tarball))
    result[["tarball"]] <- tarball

    ## Check:
    print(paste("doCheck:", doCheck))
    if(doCheck){
        print("Checking started...")
        result[["checkStart"]] <- Sys.time()
        print(result$checkStart)
        system(paste("R CMD check", tarball))
        ##system(paste("R CMD check", vignettesFlag, tarball))
        result[["checkTime"]] <- Sys.time()-result$checkStart
        print("Checking took:")
        print(result$checkTime)
    }

    ## Install:
    if(doInstall){
        if(require(name, character.only=TRUE, quietly=TRUE)){
            remove.packages(pkgs=name)
        }
        install.packages(pkgs=tarball)
    }

    ## Cleaning
    if(doClean)
        unlink(name, recursive=TRUE)

    ## End time:
    print(paste("Packing", name, "finished at:"))
    print(Sys.time())
    return(result)
}
