# Supplementary material for: ZiPo: A Deep Neural Network to De-Noise Single-Cell RNA Sequencing Data
Source: IEEE Trans Comput Biol Bioinform. Author manuscript; Available in PMC 2026 Feb 17. (PMC12910556; doi:10.1109/TCBBIO.2025.3572783)
Supplement: tcbbio-3572783-mm [file NIHMS2129199-supplement-tcbbio-3572783-mm.zip › tcbbio-3572783-mm/code/Habil/utilities/ROSMAP/download/download.Rosmap.clinical.R]

download.Rosmap.clinical <- function(savePath, saveFile=file.path(savePath, "meta.RData")){
    ## Downloads the ROSMAP clinical data.

    ## Timing:
    rosmapTime <- Sys.time()
    print("Downloading ROSMAP clinical started at:")
    print(rosmapTime)
    savePath <- as.character(savePath)
    saveFile <- as.character(saveFile)
    got <- list() ## Each element is an output of synGet.
    meta <- list()
    ## Downloading:
    print("The ROSMAP_clinical_codebook.pdf file ...")
    got[["codebook"]] <- synGet(entity="syn3191090", downloadLocation=savePath,
                                ifcollision="overwrite.local")
    print(paste("The code book was downloaded, and saved at:", got[["codebook"]]$path))
    print("The ROSMAP_clinical.csv file ...")
    got[["clinical"]] <- synGet(entity="syn3191087", downloadLocation=savePath,
                                ifcollision="overwrite.local")
    print("The ROSMAP_IDkey.csv file ...")
    got[["keys"]] <- synGet(entity="syn3382527", downloadLocation=savePath,
                            ifcollision="overwrite.local")
    ## Reading into R:
    print("Reading clinical data...")
    clinical <- read.table(got[["clinical"]]$path, header=TRUE, sep=",",
                                     stringsAsFactors=FALSE)
    rownames(clinical) <- clinical[, "projid"]
    ## Converting age columns to numeric:
    for(c1 in grep(colnames(clinical), pattern="^age",value=TRUE)){ ## All columns starting with "age"
        value <- as.character(clinical[,c1])
        value[value=="90+"] <- 90
        value[value==""] <- NA
        clinical <- cbind(clinical, as.numeric(value))
        name1 <- paste0(c1, "_num")
        colnames(clinical)[ncol(clinical)] <- name1
        warning(paste("90+ were replaced with 90 in the", name1, "column of clinical."))
    }
    print("clinical dim:")
    print(dim(clinical))
    print(head(clinical))
    print("Number of participants without onset age, and onset age >90:")
    print(table(clinical[clinical[,"age_first_ad_dx"] %in% c("90+", ""), "age_first_ad_dx"]))
    print(table(clinical[,c("cogdx","dcfdx_lv")]))
    meta[["clinical"]] <- clinical
    print(paste("For the meaning of columns, see the code book pdf",
                "and also https://www.synapse.org/#!Synapse:syn3191087"))
    png(file.path(dirname(saveFile),"onset_death.png"))
    plot(meta$clinical[, c("age_first_ad_dx_num", "age_death_num")])
    dev.off()

    print("Reading keys ...")
    meta[["keys"]] <- read.table(got[["keys"]]$path, header=TRUE, sep=",", stringsAsFactors=FALSE)
    ##rownames(meta[["keys"]]) <- meta[["keys"]][, "projid"]
    ##^ Impossible because some participants have multiple samples for the same assay.
    print("keys dim:")
    print(dim(meta[["keys"]]))
    print(head(meta[["keys"]]))
    meta[["keysExplanation"]] <- "https://www.synapse.org/#!Synapse:syn3382527"
    print(paste("For explanation of keys see", meta$keysExplanation))

    ## Save:
    save(meta, file=saveFile)
    print(paste("meta was saved at:", saveFile))
    got[["meta"]] <- meta
    got[["saveFile"]] <- saveFile

    ## Timing:
    print("Finished. Downloading ROSMAP clinical data took:")
    print(Sys.time()-rosmapTime)
    return(got)
}
