# Supplementary material for: ZiPo: A Deep Neural Network to De-Noise Single-Cell RNA Sequencing Data
Source: IEEE Trans Comput Biol Bioinform. Author manuscript; Available in PMC 2026 Feb 17. (PMC12910556; doi:10.1109/TCBBIO.2025.3572783)
Supplement: tcbbio-3572783-mm [file NIHMS2129199-supplement-tcbbio-3572783-mm.zip › tcbbio-3572783-mm/code/Habil/utilities/ROSMAP/download/download.Rosmap.dnam.R]

download.Rosmap.dnam <- function(savePath, saveFile=file.path(savePath, "dnam.RData")){
    ## Downloads the ROSMAP DNAmethylation-array dataset.

    ## Timing:
    rosmapTime <- Sys.time()
    print("Downloading ROSMAP DNAm started at:")
    print(rosmapTime)
    savePath <- as.character(savePath)
    saveFile <- as.character(saveFile)
    got <- list() ## Each element is an output of synGet.
    dnam <- list()
    ## The ROSMAP_arrayMethylation_imputed.tsv.gz file:
    got[["imputed"]] <- synGet(entity="syn3168763", downloadLocation=savePath, ifcollision="overwrite.local")
    ## The ROSMAP_arrayMethylation_covariates.tsv file:
    got[["covariates"]] <- synGet(entity="syn5843544", downloadLocation=savePath, ifcollision="overwrite.local")
    ## The ROSMAP_arrayMethylation_metaData.tsv file:
    got[["meta"]] <- synGet(entity="syn3168775", downloadLocation=savePath, ifcollision="overwrite.local")
    print("Reading DNAm data...")
    dnam[["Beta"]] <- as.matrix(read.table(got[["imputed"]]$path,
                                           check.names=FALSE, ## not to change - to . in column names.
                                           header=TRUE, row.names=1))
    print("Beta dim:")
    print(dim(dnam[["Beta"]]))
    dnam[["covariates"]] <- read.table(got[["covariates"]]$path, header=TRUE, row.names=1, stringsAsFactors=FALSE)
    print("covariates has information on samples, dim:")
    print(dim(dnam[["covariates"]]))
    dnam[["meta"]] <- read.table(got[["meta"]]$path, header=TRUE, row.names=1, stringsAsFactors=FALSE, sep="\t")
    print("meta data has information on loci (probes), dim:")
    print(dim(dnam[["meta"]]))

    ## Save:
    save(dnam, file=saveFile)
    print(paste("dnam was saved at:", saveFile))
    got[["dnam"]] <- dnam
    got[["saveFile"]] <- saveFile

    ## Timing:
    print("Finished. Downloading ROSMAP DNAm data took:")
    print(Sys.time()-rosmapTime)
    return(got)
}
