# Supplementary material for: ZiPo: A Deep Neural Network to De-Noise Single-Cell RNA Sequencing Data
Source: IEEE Trans Comput Biol Bioinform. Author manuscript; Available in PMC 2026 Feb 17. (PMC12910556; doi:10.1109/TCBBIO.2025.3572783)
Supplement: tcbbio-3572783-mm [file NIHMS2129199-supplement-tcbbio-3572783-mm.zip › tcbbio-3572783-mm/code/Habil/utilities/ROSMAP/download/download.Rosmap.expr.R]

download.Rosmap.expr <- function(savePath, saveFile=file.path(savePath, "rnaSeq.RData")){
    ## Downloads the ROSMAP BulkDLPFC_RNAseq gene expression dataset.

    ## Timing:
    rosmapTime <- Sys.time()
    print("Downloading ROSMAP RNA-Seq started at:")
    print(rosmapTime)
    savePath <- as.character(savePath)
    saveFile <- as.character(saveFile)
    got <- list() ## Each element is an output of synGet.

    ## The ROSMAP_RNAseq_FPKM_gene_plates_1_to_6_normalized.tsv file:
    got[["plates1to6"]] <- synGet(entity="syn3505732", downloadLocation=savePath,
                                  ifcollision="overwrite.local")
    ## The ROSMAP_RNAseq_FPKM_gene_plates_7_to_8_normalized.tsv file:
    got[["plates7to8"]] <- synGet(entity="syn3505724",
                                  downloadLocation=savePath,
                                  ifcollision="overwrite.local")

    print("Loading gene expression data...")
    p16 <- read.table(got$plates1to6$path, header=TRUE, row.names=1, check.names=FALSE)
    p78 <- read.table(got$plates7to8$path, header=TRUE, row.names=1, check.names=FALSE)
    print("p16 dim:")
    print(dim(p16))
    print("p78 dim:")
    print(dim(p78))
    rnaSeq <- cbind(p16, p78[rownames(p16), ])
    rnaSeq <- as.matrix(rnaSeq[,-which(colnames(rnaSeq)=="gene_id")])
    ##^ The first column in p16 and p78 are gene Ensembl IDs.
    class(rnaSeq) <- "numeric"
    print("The quantile normalized expression matrix dim:")
    print(dim(rnaSeq))

    ## Save:
    save(rnaSeq, file=saveFile)
    print(paste("rnaSeq was saved at:", saveFile))
    got[["rnaSeq"]] <- rnaSeq
    got[["saveFile"]] <- saveFile

    ## Timing:
    print("Finished. Downloading ROSMAP expr data took:")
    print(Sys.time()-rosmapTime)
    return(got)
}
