# Supplementary material for: ZiPo: A Deep Neural Network to De-Noise Single-Cell RNA Sequencing Data
Source: IEEE Trans Comput Biol Bioinform. Author manuscript; Available in PMC 2026 Feb 17. (PMC12910556; doi:10.1109/TCBBIO.2025.3572783)
Supplement: tcbbio-3572783-mm [file NIHMS2129199-supplement-tcbbio-3572783-mm.zip › tcbbio-3572783-mm/code/Habil/utilities/ROSMAP/download/download.Rosmap.gwas.R]

download.Rosmap.gwas <- function(savePath){
    ## Downloads the ROSMAP GWAS imputed data.

    ## Timing:
    rosmapTime <- Sys.time()
    print("Downloading ROSMAP imputed GWAS started at:")
    print(rosmapTime)
    savePath <- as.character(savePath)
    got <- list() ## Each element is an output of synGet.

    ## The Genomic Variants (GWAS Genotypes), the whole imputed folder:
    got[["gwas"]] <- syncFromSynapse(entity="syn3157329", path=savePath,
                                     ifcollision="overwrite.local")
    ## Timing:
    got[["timeTaken"]] <- Sys.time()-rosmapTime
    print("Finished downloading ROSMAP GWAS data took:")
    print(Sys.time()-rosmapTime)
    return(got)
}
