# Supplementary material for: ZiPo: A Deep Neural Network to De-Noise Single-Cell RNA Sequencing Data
Source: IEEE Trans Comput Biol Bioinform. Author manuscript; Available in PMC 2026 Feb 17. (PMC12910556; doi:10.1109/TCBBIO.2025.3572783)
Supplement: tcbbio-3572783-mm [file NIHMS2129199-supplement-tcbbio-3572783-mm.zip › tcbbio-3572783-mm/code/Habil/utilities/ROSMAP/download/download.Rosmap.proteome.R]

download.Rosmap.proteome <- function(savePath, saveFile=file.path(savePath, "proteome.RData")){
    ## Downloads the ROSMAP proteome dataset.

    ## Timing:
    rosmapTime <- Sys.time()
    print("Downloading ROSMAP proteome started at:")
    print(rosmapTime)
    savePath <- as.character(savePath)
    saveFile <- as.character(saveFile)
    got <- list() ## Each element is an output of synGet.
    proteome <- list()
    print("Round 1:")
    print("The final_srm_data.txt file ...")
    got[["srm1"]] <- synGet(entity="syn21137026", downloadLocation=savePath, ifcollision="overwrite.local")
    print("The final_srm_data_species.txt file ...")
    got[["species1"]] <- synGet(entity="syn10468858", downloadLocation=savePath, ifcollision="overwrite.local")
    print("Round 2:")
    print("The final_srm_data.txt file ...")
    got[["srm2"]] <- synGet(entity="syn21137028", downloadLocation=savePath, ifcollision="overwrite.local")
    print("The final_srm_data_features.txt file ...")
    got[["features2"]] <- synGet(entity="syn16779054", downloadLocation=savePath, ifcollision="overwrite.local")

    print("Reading Round 1 proteome data...")
    proteome[["srm1"]] <- read.table(got[["srm1"]]$path, header=TRUE, row.names=1, sep="\t",
                                     stringsAsFactors=FALSE)
    print("srm1 dim:")
    print(dim(proteome[["srm1"]]))
    proteome[["species1"]] <- read.table(got[["species1"]]$path, header=TRUE, row.names=1, sep="\t",
                                         stringsAsFactors=FALSE)
    print("species1 dim:")
    print(dim(proteome[["species1"]]))
    print(proteome[["species1"]][1:3,])

    print("Reading Round 2 proteome data...")
    proteome[["srm2"]] <- read.table(got[["srm2"]]$path, header=TRUE, row.names=1, sep="\t",
                                     stringsAsFactors=FALSE)
    print("srm2 dim:")
    print(dim(proteome[["srm2"]]))
    proteome[["features2"]] <- read.table(got[["features2"]]$path, header=TRUE, row.names=1, sep="\t",
                                         stringsAsFactors=FALSE)
    print("features2 dim:")
    print(dim(proteome[["features2"]]))
    print(proteome[["features2"]][1:3,])

    ## Save:
    save(proteome, file=saveFile)
    print(paste("proteome was saved at:", saveFile))
    got[["proteome"]] <- proteome
    got[["saveFile"]] <- saveFile

    ## Timing:
    print("Finished. Downloading ROSMAP proteome data took:")
    print(Sys.time()-rosmapTime)
    return(got)
}
