# Supplementary material for: ZiPo: A Deep Neural Network to De-Noise Single-Cell RNA Sequencing Data
Source: IEEE Trans Comput Biol Bioinform. Author manuscript; Available in PMC 2026 Feb 17. (PMC12910556; doi:10.1109/TCBBIO.2025.3572783)
Supplement: tcbbio-3572783-mm [file NIHMS2129199-supplement-tcbbio-3572783-mm.zip › tcbbio-3572783-mm/code/Habil/utilities/ROSMAP/download/download.Rosmap.R]

download.Rosmap <- function(dataPath, doDownload=TRUE, doGwas=TRUE,
                            doSynLogin=TRUE, doApi=FALSE, dosnRna=TRUE){
    ## Shiva wrote this function based on a script by Habil to download ROSMAP dataset.
    ## Before using this function, the other functions in this folder must be sourced,
    ## and the synapser package must be installed.
    ## For more details, see https://r-docs.synapse.org/articles/synapser.html.
    ## 2010-09-05.

    ## dataPath: The path where the data will be downloaded in.
    ## doDownload: Set this to FALSE for a quick dry run.
    ## doDownloadGwas: Do NOT download GWAS if you don't need it. It
    ## is big (~50 GBs in ~3 hours)
    ## doDownloadsnRna: We need only this to be TRUE in the senescence
    ## study.

    library(synapser) ## This is bad practice, and will be fixed in Shiva's senescence package. --Habil.
    result <- list()
    rosPath <- paths.Rosmap(dataPath=dataPath)
    result[["rosPath"]] <- rosPath
    print("The ROSMAP data will be saved at:")
    print(rosPath$paths["datasetPath"])
    ## Synapse IDs:
    snRnaSyn <- "syn18485175"
    got <- list() ## Each element is an output of synGet.
    ##doDownloadsnRna <- TRUE ## Do NOT download snRNA-Seq.
    ##^The location and entity was changed. 2020-04-17, Habill.
    ##^It is big (~50 GBs in ~3 hours).
    if(!doDownload){
        warning("doDownload is FALSE.")
    }

    ## Login:
    if(doSynLogin & doDownload){
        s1 <- secure.synLogin(doApi=doApi)
        result[["synEmail"]] <- s1
        result[["doSynLogin"]] <- doSynLogin
    } else {
        print("If you need to login, set doSynLogin=TRUE in runall.")
    }
    if(doDownload){
        ## Gene expression
        if(dosnRna){
            ## snRNA-Seq:
            gotSnRna <- download.Rosmap.snRNA(savePath=rosPath$paths["snRnaPath"],
                                              saveFile=rosPath$files["snRnaCountsFile"])
            result[["gotSnRna"]] <-  gotSnRna
        }

        ## RNA-Seq:
        result[["gotExpr"]] <- download.Rosmap.expr(savePath=rosPath$paths["rnaSeqPath"],
                                        saveFile=rosPath$files["rnaSeqFile"])
        ## DNA methylation:
        result[["gotDnam"]] <- download.Rosmap.dnam(savePath=rosPath$paths["dnamPath"],
                                        saveFile=rosPath$files["dnamFile"])
        ## Proteome
        result[["gotProt"]] <- download.Rosmap.proteome(savePath=rosPath$paths["protPath"],
                                            saveFile=rosPath$files["protFile"])
        ## Clinical:
        result[["gotClinical"]] <- download.Rosmap.clinical(savePath=rosPath$paths["clinicalPath"],
                                                            saveFile=rosPath$files["clinicalFile"])
        if(doGwas){
            result[["gotGwas"]] <- download.Rosmap.gwas(savePath=rosPath$paths["gwasPath"])
        }
    }

    ## Extracting survival data:
    load(rosPath$files["clinicalFile"], verbose=TRUE) ## meta
    c1 <- meta$clinical
    survival <- c1[, c("age_first_ad_dx_num", "dcfdx_lv", "braaksc")]
    colnames(survival) <- c("Time", "CI", "Braak") ## Cognitive impairment.
    survival <- as.matrix(survival)
    survival[,"CI"] <- (survival[,"CI"]!=1)+0 ## Map 1 to 0, and anything other than 1 to 1.
    print("Cognitive impairment distribution:")
    print(table(survival[,"CI"]))
    print(paste("There are", sum(is.na(survival[,"Time"])),
                "CI cases without onset age date."))
    ## if CI=0, then the age_first_ad_dx_num in NA. So is the Time column.
    ## For this cases, we replaced NA with age_at_visit_max_num.
    ##^ (hopefully this is age at the last visit.)
    cases0 <- names(which(survival[, "CI"]==0))
    survival[cases0, "Time"] <- c1[cases0, "age_at_visit_max_num"]
    print(paste("We'll use the age_at_visit_max_num for", length(cases0), "cases with CI=0."))

    dummySurvival <- survival
    ##^In dummy survival, cases with NA times, or without clinical data,
    ## were assumed to have had the minimum observed time.
    dxAges <- survival[survival[,"CI"]==1, "Time"]
    dxAges <- unique(dxAges[!is.na(dxAges)])
    naCases <- names(which(is.na(dummySurvival[,"Time"])))
    dummySurvival[naCases,"Time"] <- dxAges[round(runif(min=1,max=length(dxAges), n=length(naCases)))]
    print(paste("There are", length(naCases),
                "cases with CI=1 BUT without a diagnosis Time!! We have used a random time for them."))

    ## Removing the sample NA CI:
    ind <- which(is.na(dummySurvival[,"CI"]))
    if(length(ind)>1){
        stop("More than one NA CI!!")
    }
    dummySurvival <- dummySurvival[-ind,]
    save(dummySurvival, file=rosPath$files["dummySurvivalFile"])
    print("Logging out from Synapse...")
    synLogout()

    result[["survival"]] <- survival
    result[["dummySurvival"]] <- dummySurvival
    return(result)
}
