# Supplementary material for: ZiPo: A Deep Neural Network to De-Noise Single-Cell RNA Sequencing Data
Source: IEEE Trans Comput Biol Bioinform. Author manuscript; Available in PMC 2026 Feb 17. (PMC12910556; doi:10.1109/TCBBIO.2025.3572783)
Supplement: tcbbio-3572783-mm [file NIHMS2129199-supplement-tcbbio-3572783-mm.zip › tcbbio-3572783-mm/code/Habil/utilities/ROSMAP/download/download.Rosmap.snRNA.R]

download.Rosmap.snRNA <- function(savePath, saveFile){
    ## Downloads the ROSMAP snRNAseqPFC_BA10 dataset.

    ## Timing:
    rosmapTime <- Sys.time()
    print("Downloading ROSMAP snRNA-Seq started at:")
    print(rosmapTime)

    got <- list() ## Each element is an output of synGet.
    savePath <- as.character(savePath)
    saveFile <- as.character(saveFile)
    ## snRNA-Seq data:
    print("Downloading snRNA-Seq data...")
    ## The readme file:
    ##got[["snRNA"]] <- synGet(entity="syn18687960", downloadLocation=savePath,
                             ##ifcollision="overwrite.local")
    ##print(paste("Read the readme file at:", got$snRNA$path))
    ## The filtered count matrix:
    got[["count"]] <- synGet(entity='syn18686381', downloadLocation=savePath,
                             ifcollision="overwrite.local")
    ## The gene names:
    got[["genes"]] <- synGet(entity="syn18686382", downloadLocation=savePath,
                             ifcollision="overwrite.local")
    ## The cell annotations:
    got[["cells"]] <- synGet(entity="syn18686372", downloadLocation=savePath,
                             ifcollision="overwrite.local")
    ## id_mapping.csv:
    got[["mapping"]] <- synGet(entity="syn18694015", downloadLocation=savePath,
                             ifcollision="overwrite.local")


    print("Loading snRNA data...")
    print(paste("The filtered count matrix size on disk (MB):", file.size(got$count$path)/2^20))
    countsM <- Matrix::readMM(got$count$path) ## counts matrix.
    rownames(countsM) <- readLines(got$genes$path)
    print(paste("The filtered count matrix size in memory (MB):", object.size(counts)/2^20))
    print("countsM dim (gene*cell):")
    print(dim(countsM))
    cells <- read.delim(got$cells$path)
    print("cells dim:")
    print(dim(cells))
    print(colnames(cells))
    colnames(countsM) <- cells[, "TAG"]
    mapping <- read.csv(got$mapping$path)
    print("mapping dim:")
    print(dim(mapping))
    print(colnames(mapping))
    ## Adding mapping info to cells:
    Subject <- as.character(mapping[match(cells[,"projid"], mapping[,"projid"]), "Subject"])
    cells <- cbind(cells, Subject)
    snRnaCounts <- SummarizedExperiment(assays=list(counts=countsM), colData=cells)
    got[["saveFile"]] <- saveFile

    ## Save:
    save(snRnaCounts, file=saveFile)
    print(paste("The cell type information is in colData of snRnaCounts, which is saved at:", saveFile))

    ## Timing:
    print("Finished. Downloading snRNA ROSMAP data took:")
    print(Sys.time()-rosmapTime)
    return(got)
}
