# Supplementary material for: ZiPo: A Deep Neural Network to De-Noise Single-Cell RNA Sequencing Data
Source: IEEE Trans Comput Biol Bioinform. Author manuscript; Available in PMC 2026 Feb 17. (PMC12910556; doi:10.1109/TCBBIO.2025.3572783)
Supplement: tcbbio-3572783-mm [file NIHMS2129199-supplement-tcbbio-3572783-mm.zip › tcbbio-3572783-mm/code/Habil/utilities/ROSMAP/download/get.dosage.Rosmap.gwas.folder.R]

get.dosage.Rosmap.gwas.folder <- function(snps, gwasPath,
                                          basename="AMP-AD_ROSMAP_Rush-Broad_AffymetrixGenechip6_Imputed_chr",
                                          maxSnpNum=1000){
    ## Habil wrote this function to get the "dosage" for the given SNPS from the imputed data
    ## that are stored in the given "gwasPath" folder.
    ## See his note on his lano on 2019/12/16.
    ##
    ## snps: the character vector of SNPs, e.g., c("crs4687625", "rs2015971", "rs11711421")
    ## basename: The file name upto the chromosome number.
    ## E.g., if the file corresponding to ch1 is named
    ##AMP-AD_ROSMAP_Rush-Broad_AffymetrixGenechip6_Imputed_chr1.dosage.gz
    ## then the basename is:
    ## AMP-AD_ROSMAP_Rush-Broad_AffymetrixGenechip6_Imputed_chr
   

    got <- list()
    dosage <- c()
    
    ## Timing:
    dosageTime <- Sys.time()
    print("Getting the dosage from the imputed GWAS started at:")
    print(dosageTime)
    print(paste("Looking for data of", length(snps), "input SNPs..."))

    
    ##QC:
    if(any(grep(snps, pattern="rs")!=1:length(topSnps))){
        stop("Some snps do not start with 'rs'")
    }
    if(length(snps)>maxSnpNum){
        stop("This function is NOT optimized for a large number SNPs!")
    }
    
    ## Files:
    files <- dir(gwasPath, pattern=basename)
    print(paste("I found", length(files), "relevant files at:", gwasPath)) 
    got[["files"]] <- file.path(gwasPath, files)
    casesCsvFile <- file.path(gwasPath, gsub(basename, pattern="_chr$", replacement=".csv"))
    cases <- as.character(read.csv(casesCsvFile)[,1])
    print(paste("There are", length(cases), "cases."))
    
    for(f1 in files){
        file1 <- file.path(gwasPath, f1)
        snps1 <- as.character(read.columns(file=file1, required.col=1, sep=" ")[,1])
        print(paste("There are", length(snps1), "SNPs in chromosome:", f1))
        common <- intersect(snps, snps1)
        matchedInds <- match(common, snps1)
        colClasses1 <- c(rep("character", 3), rep("numeric", length(cases)))
        for(ind in matchedInds){
            dosageI <- read.table(file=file1, skip=ind, nrow=1, colClasses=colClasses1)
            dosage <- rbind(dosage, dosageI)
        }
        print(paste("From these, dosages of", length(common), "SNPs were added."))
        gc()
    }
    colnames(dosage) <- c("SNP", "A1", "A2", cases)
    print("Dim of dosages:")
    print(dim(dosage))
    got[["dosage"]] <- dosage
    
    ## Timing:
    got[["timeTaken"]] <- Sys.time()-dosageTime
    print("Getting SNPs from GWAS took:")
    print(Sys.time()-dosageTime)
    return(got)
}
