# Supplementary material for: ZiPo: A Deep Neural Network to De-Noise Single-Cell RNA Sequencing Data
Source: IEEE Trans Comput Biol Bioinform. Author manuscript; Available in PMC 2026 Feb 17. (PMC12910556; doi:10.1109/TCBBIO.2025.3572783)
Supplement: tcbbio-3572783-mm [file NIHMS2129199-supplement-tcbbio-3572783-mm.zip › tcbbio-3572783-mm/code/Habil/utilities/ROSMAP/download/paths.Rosmap.R]

##2020-09-22.
paths.Rosmap <- function(dataPath){
    dataset <- "ROSMAP"
    allPaths <- list(paths=c(), files=c())
    ##browser()
    allPaths$paths["datasetPath"] <- file.path(dataPath, dataset,
                                        "2019_08_29_downloaded")
    dPath <- allPaths$paths["datasetPath"]
    allPaths$paths["exprPath"] <- file.path(dPath, "GeneExpression")
    allPaths$paths["snRnaPath"] <- file.path(allPaths$paths["exprPath"],
                  "snRNAseqPFC_BA10", "Processed")
    dir.create(allPaths$paths["snRnaPath"],
               recursive=TRUE, showWarnings=FALSE)
    allPaths$files["snRnaCountsFile"] <- file.path(allPaths$paths["snRnaPath"],
                   "snRnaCounts.RData")
    allPaths$paths["rnaSeqPath"] <- file.path(allPaths$paths["exprPath"],
                                                "Bulk-DLPFC-RNAseq")
    dir.create(allPaths$paths["rnaSeqPath"],recursive=FALSE,
               showWarnings=FALSE)
    allPaths$files["rnaSeqFile"] <- file.path(allPaths$paths["rnaSeqPath"],
                                                "rnaSeq.RData")

    allPaths$paths["dnamPath"] <- file.path(dPath, "ChromatinActivity" ,
                          "DNAmethylation-array")
    dir.create(allPaths$path["dnamPath"], recursive=TRUE, showWarnings=FALSE)
    allPaths$files["dnamFile"] <- file.path(allPaths$paths["dnamPath"],
                  "dnam.RData")
    allPaths$paths["protPath"] <- file.path(dPath, "Proteomics", "SRM")
    dir.create(allPaths$paths["protPath"], recursive=TRUE, showWarnings=FALSE)
    allPaths$files["protFile"] <- file.path(allPaths$paths["dnamPath"],
                                              "proteome.RData")
    allPaths$paths["clinicalPath"] <- file.path(dPath, "Metadata")
    dir.create(allPaths$paths["clinicalPath"], recursive=TRUE,
               showWarnings=FALSE)
    allPaths$files["clinicalFile"] <-
        file.path(allPaths$paths["clinicalPath"],
                  "meta.RData")
    allPaths$files["dummySurvivalFile"] <-
        file.path(allPaths$paths["clinicalPath"], "dummySurvival.RData")
    allPaths$paths["gwasPath"] <- file.path(dPath, "GWAS")
    dir.create(allPaths$paths["gwasPath"], recursive=TRUE,
               showWarnings=FALSE)
    ##output:
    return(allPaths)
    }
