# Supplementary material for: ZiPo: A Deep Neural Network to De-Noise Single-Cell RNA Sequencing Data
Source: IEEE Trans Comput Biol Bioinform. Author manuscript; Available in PMC 2026 Feb 17. (PMC12910556; doi:10.1109/TCBBIO.2025.3572783)
Supplement: tcbbio-3572783-mm [file NIHMS2129199-supplement-tcbbio-3572783-mm.zip › tcbbio-3572783-mm/code/Habil/utilities/ROSMAP/download/secure.synLogin.R]

##Shiva wrote this function for a secure login to synapse.org
##2021-21-04
secure.synLogin <- function(doApi=FALSE){
    if (doApi) {
        synEmail <- readline("Please enter your synapse email:")
        print(paste("synEmail:", synEmail))
        print("Your Synapse API key can be found under the Settings tab on your user profile page.")
        print("Please treat the API key with the same care as your password.")
        apiKey <- readline("Enter API key:")
        synLogin(email=synEmail, apiKey=apiKey)
        return(synEmail)
    } else {
        synUsername <- readline("Please enter your synapse username:")
        print(paste("synUsername:", synUsername))
        synPass <- readline("Enter synapse password:")
        synLogin(email=synUsername, password=synPass)
        return(synUsername)
    }
}
