# Supplementary material for: ZiPo: A Deep Neural Network to De-Noise Single-Cell RNA Sequencing Data
Source: IEEE Trans Comput Biol Bioinform. Author manuscript; Available in PMC 2026 Feb 17. (PMC12910556; doi:10.1109/TCBBIO.2025.3572783)
Supplement: tcbbio-3572783-mm [file NIHMS2129199-supplement-tcbbio-3572783-mm.zip › tcbbio-3572783-mm/code/Habil/utilities/system.echo.R]

system.echo <- function(command, doRun=TRUE, ...){
    ## Habil wrote this funstion that first prints the input shell command,
    ## and then runs it using the system() function in R.
    print(command)
    if(doRun){
        return(system(command, ...))
    } else {
        print("^NOT ran.")
    }
}
