# Supplementary material for: ZiPo: A Deep Neural Network to De-Noise Single-Cell RNA Sequencing Data
Source: IEEE Trans Comput Biol Bioinform. Author manuscript; Available in PMC 2026 Feb 17. (PMC12910556; doi:10.1109/TCBBIO.2025.3572783)
Supplement: tcbbio-3572783-mm [file NIHMS2129199-supplement-tcbbio-3572783-mm.zip › tcbbio-3572783-mm/code/senescence/Shiva/analyze.gene.lists.R]

analyze.gene.lists <- function(spGenes, mirStages, genePath, subData,
                          subClinFile, age, rosId, wuColor){
    ## This fucntion works as a bridge to connect gene lists to
    ## analyze.group for further analysis
    ## spGenes: specific genes that you are interested in.
    ## mirStages: a list consisting all the stages with TAG as
    ## rownames.
    ## subData: part of the snRnaCount data that only includes your
    ## genes.
    ## age and rosId: two vectors consisting age and ros IDs for all
    ## cells of individuals
    analyzed <- list()
    for(g1 in colnames(spGenes)){ ## each Miranda's lists,
        for(n1 in names(mirStages)){
            s1 <- mirStages[[n1]]
            print(paste("gene list:", g1))
            path1 <- file.path(genePath, g1)
            ##browser()
            dir.create(path1, showWarnings=FALSE)
            path2 <- file.path(path1, n1)
            dir.create(path2, showWarnings=FALSE)
            file1 <- file.path(path2, "pop.RData")
            analyzed[[g1]] <- analyze.group(group=g1, spGenes=spGenes,
                                            subData=subData,
                                            subClinFile=subClinFile,
                                            age=age, rosId=rosId,
                                            stages=s1, gResPath=path1,
                                            nResPath=path2,
                                            popFile=file1,
                                            wuColor=wuColor)
        }

    }
    return(analyzed)
}
