# Supplementary material for: ZiPo: A Deep Neural Network to De-Noise Single-Cell RNA Sequencing Data
Source: IEEE Trans Comput Biol Bioinform. Author manuscript; Available in PMC 2026 Feb 17. (PMC12910556; doi:10.1109/TCBBIO.2025.3572783)
Supplement: tcbbio-3572783-mm [file NIHMS2129199-supplement-tcbbio-3572783-mm.zip › tcbbio-3572783-mm/code/senescence/Shiva/analyze.gene.R]

analyze.gene <- function(gene, outPath, snRnaCounts, cellType,
                         exprValues=NULL,
                         ##^ The vector of expression values of the gene named by cell tags.
                         ##^ Providing this explicitly will save 5 seconds.
                         cells, doReturnValues=TRUE, doWriteTxt=FALSE,
                         doPlot=TRUE, scores=c("ceradsc", "braaksc")){
    ## Habil wrote this function to analyzes the expression of 1 gene in
    ## ROSMAP single cell data across cell types and Braak stages.
    ## Useful for Sarah's microglia and Radek's autophagy studies. 
    ## 

    result <- list()
    print("snRnaCounts dim:")
    print(dim(snRnaCounts))
    if("All" %in% cellType){
        cellType <- as.character(unique(cells[, "broad.cell.type"]))
    }
    ## Output path:
    oPath <- file.path(outPath, gene)
    dir.create(oPath, showWarnings=FALSE)

    ## Extracting the gene information from snRNA-Seq data:
    if(is.null(exprValues)){
        values <- as.vector(assay(snRnaCounts[gene, ]))
        names(values) <- as.character(cells[,"TAG"])
    } else {
        values <- exprValues
    }
    if(doReturnValues)
        result[["values"]] <- values

    ## allCorMat <- matrix(, nrow=length(scores), ncol=length(cellType),
    ## dimnames=list(scores, cellType))


    ## If multiple cell types:
    if(length(cellType)>1){
        allCorMat <- c()
        for(c1 in cellType){
            print(paste("Analyzing expression of", gene, "in", c1, "cell type"))
            result[[c1]] <- analyze.gene(gene=gene, outPath=outPath, snRnaCounts=snRnaCounts,
                                         exprValues=values, cells=cells, cellType=c1,
                                         doPlot=doPlot, doReturnValues=FALSE)
            allCorMat <- cbind(allCorMat, result[[c1]]$coResults)
        }
        result[["coResults"]] <- allCorMat
        return(result)
    }

    ## The following lines will be run only when we have 1 cell type.    
    txtFile <- file.path(oPath, paste0(cellType, ".txt"))
    capture.output(file=txtFile, cat(gene, "expression counts in the", cellType,
                                     "measured using snRNA-Seq\n\n"))
    cout <- function(..., outFile=txtFile, doAddN=TRUE, doWrite=doWriteTxt){
        if(!doWrite)
            return(NULL)
        c1 <- capture.output(file=outFile, append=TRUE, ...)
        if(doAddN)
            capture.output(file=outFile, cat("\n\n"), append=TRUE)
        return(c1)
    }

    if(doPlot){
        ## The following plot shows the expression of all cells. It will be replaced by the end of function.
        png(file.path(oPath, paste0(cellType, ".png")))
        plot(sort(values))
        dev.off()
    }
    
    if(gene=="CD33"){
        ## There should be only 1 cell with expression >1, remove it.
        ## Name: AGCGGTCGTTAAGACA.18, Index: 63302
        if(sum(values>1)>1){
            stop(paste("Do we have more than 1 cell with", gene, "expression > 1?!"))
        } else if(sum(values>1)==1){
            print("The cell with 2 counts:")
            print(which((values>1)))
            values <- values[values <=1]
            warning(paste("1 outlier", cellType, "with >1", gene, "expression was removed."))
        }
    }
        
    ## QC:
    if(!cellType %in% cells[, "broad.cell.type"])
        stop(paste("There is no", cellType, "cell type!"))
    ## Expression in the cell type:
    genExpression <- values[cells[names(values),"broad.cell.type"]==cellType]
    genExpressionOther <- values[cells[names(values),"broad.cell.type"]!=cellType]
    genExpressionNum <- sum(genExpression>0) ## Number of GENEXPR+ cells.

    ## Percentages:
    cout(cat(paste("Total number of cells:", nrow(cells))))
    cout(cat(paste("Number of", cellType, length(genExpression))))
    cout(cat("Distribution of", gene, "expression across", cellType, ":"))
    cout(table(genExpression))
    cout(cat("Distribution of", gene, "expression across", cellType, "(%):"))
    cout(table(genExpression)/length(genExpression)*100)
    cout(cat("Distribution of", gene, "across other cell types:"))
    cout(table(genExpressionOther))
    cout(cat("Distribution of", gene, "across other cell types (%):"))
    cout(table(genExpressionOther)/length(genExpressionOther)*100)

    ## Stages:
    mic <- cbind(genExpression, cells[names(genExpression),])
    colnames(mic)[1] <- gene

    ## CERAD vs. Braak
    ##^Put this in a for loop that goes over stages/scores:
    corS <- c()
    for(s1 in scores){
        cout(cat("Distribution of number of cells across", s1, "scores: "))
        cout(table(mic[, s1]))
        cout(cat("Distribution of", gene, "positive in", cellType, "across", s1, "score levels:"))
        cout(table(mic[,c(gene, s1)]))
        cout(cat("Expected number of", gene, "positive", cellType, "cells at these levels:\n"), doAddN=FALSE)
        cout(round(table(mic[, s1])*genExpressionNum/length(genExpression)))
        corOut <- cor(mic[, gene], mic[, s1])
        cout(cat("Correlation of gene expression values to", s1))
        cout(corOut)
        corS[s1] <- corOut  
    }

    allCorMat <- matrix(corS, dimnames=list(names(corS), cellType))
    
    result[["coResults"]] <- allCorMat

    ## Plots:
    if(doPlot){
        png(file.path(oPath, paste0(cellType, ".png")))
        plot(sort(values))
        points(sort(genExpression), col="pink")
        legend("topleft", c("All", cellType), col=c("black", "pink"), pch=1, cex=2)
        dev.off()
    }

    return(result)
}
