# Supplementary material for: ZiPo: A Deep Neural Network to De-Noise Single-Cell RNA Sequencing Data
Source: IEEE Trans Comput Biol Bioinform. Author manuscript; Available in PMC 2026 Feb 17. (PMC12910556; doi:10.1109/TCBBIO.2025.3572783)
Supplement: tcbbio-3572783-mm [file NIHMS2129199-supplement-tcbbio-3572783-mm.zip › tcbbio-3572783-mm/code/senescence/Shiva/analyze.group.R]

analyze.group <- function(group, spGenes, subData, stages, gResPath,
                          nResPath, age, rosId, popFile, subClinFile,
                          doRecompute=TRUE, wuColor){
    ## This function computes eignegene for each gene list and the
    ##result shows which cell types are senescence or NFT (based on
    ##your tasks).
    ## group: name of each gene list
    ## stages:a vector of each stages (e.g. cerad, braak)
    ## gResPath: path to each list of genes (e.g; three different path
    ## to canonical, response, initiators)
    ## nResPath: path to each stages (braak, cerad, etc.) within each
    ## gResPath.
    ## popFile: a dataframe that consist of expression of each cell.
    ## spGenes: a dataframe of gene lists, the analysis will be done
    ## on each column separately and the results will be saved in
    ## foldesr with colnames of each column
    ## Analysis on one group:
    result <- list()
    genes <- spGenes[, group]
    genes <- genes[genes != "" ]
    genes <- trimws(genes)
    message.if(me=paste("There are", length(genes),
                          "genes in this list"), verbose=verbose)
    genes <- intersect(genes, rownames(subData))
    message.if(me=paste(length(genes), "genes exist in this data."), verbose=verbose)
    groupData <- subData[genes, ]
    message.if(me=paste("Dim of groupData:", paste(dim(groupData),
                          collapse="*")), verbose=verbose-2)
    module1 <- setNames(rep(0,times=nrow(subData)), rownames(subData))
    module1[genes] <- 1
    data1 <-  t(as.matrix(assay(subData)))
    rownames(data1) <- as.character(colData(subData)[, "TAG"])
    cellTypes <- as.character(colData(subData)[, "broad.cell.type"])
    names(cellTypes) <- as.character(colData(subData)[, "TAG"])
    ## Computing the eigengene:
    ##browser()
    pigengeneFile <- file.path(gResPath, "pigengene.RData")
    result[["pigengeneFile"]] <- pigengeneFile

    if(calculatEigen){
        if(file.exists(pigengeneFile)){
            doRecompute <- FALSE
        }
        if(doRecompute){
            computed <- compute.pigengene(Data= log10(data1+1),
                                          Labels=cellTypes,
                                          modules=module1,
                                          selectedModules=1,
                                          saveFile =pigengeneFile,
                                          amplification=5, doPlot=FALSE,
                                          verbose=5, dOrderByW=TRUE,
                                          naTolerance=0.05, doWgcna=TRUE)
            gc()
        }
    }
    if(!calculatEigen){ ##for task senescence
        if("senescence" %in% tasks){
            load(file.path(senResPath, "ROSMAP", "senescence",
                           "senescent", group,
                           "pigengene.RData"), v=TRUE) ##pigengene
        }
        if("nft" %in% targetNeuron){
            load(file.path(senResPath, "ROSMAP", "senescence", "nft", group,
                           "pigengene.RData"), v=TRUE) ##pigengene
        }
        message.if(me="Projecting...", verbose=verbose-2)
        projEn <- project.eigen(Data=log10(data1+1),
                                saveFile=pigengeneFile,
                                pigengene=pigengene, verbose=verbose-2,
                                ignoreModules=0)
        e1 <- projEn$projected[, "ME1"]
        names(e1) <- rownames(projEn$projected)
        save(e1, file=file.path(gResPath, "eigengenes.RData"))
    }

    if("nft" %in% targetNeuron){
        load(file.path(senResPath, dataset, "senescence", "nft", group,
                       "pigengene.RData"), v=TRUE) ##pigengene
    }else{
        ##browser()
        load(pigengeneFile, v=verbose-2) ##pigengene
    }
    ##browser()

    ## Weight plots:
    if(calculatEigen){
        e1 <-  pigengene$eigengenes[,"ME1"]
        names(e1) <- rownames(pigengene$eigengenes)
        save(e1, file=file.path(gResPath, "eigengenes.RData"))
    }
    png(file.path(gResPath, "density_eigengenes.png"))
    d1 <- density(e1)
    plot(d1)
    dev.off()

    png(file.path(gResPath, "dist.png"), res=200, width=10, height=6,
        units="in")
    dist1 <- density(e1, bw=0.001)
    dist2 <- density(as.vector(pigengene$eigengene[, "ME1"]), 0.001)
    xlim <- range(dist1$x, dist2$x)
    ylim <- range(0, dist1$y, dist2$y)
    col1 <- rgb(1,0,0,0.2)
    col2 <- rgb(0,0,1,0.2)
    plot(dist1, xlim=xlim, ylim=ylim)
    polygon(dist1, density=-1, col=col1)
    polygon(dist2, density=-1, col=col2)
    dev.off()
    ##browser()
    message.if(me=paste("SD(e1):", sd(e1)), verbose=verbose-2)
    print("Summary statistics of eigengene:")
    print(summary(e1))
    m1 <-  module1[module1==1]
    meModule <- sort(pigengene$membership[, "ME1"][module1==1],
                     decreasing=TRUE)
    png(file.path(gResPath, "weights.png"),
        res=350, width=25, height=15, units="in")
    ##plot(pigengene$membership[,"ME1"][module1==1], col=module1+1)
    par(mgp=c(5,1,0))
    par(mar = c(18, 8, 2.1, 3.1))
    weights <- barplot(meModule, xaxt="n", space=0, ylab="Weights",
                       cex.axis=3.6, cex.lab=4.5,
                       ylim=c(min(meModule), max(meModule)))
    text(cex=3.2, x=weights, y=-0.1, names(meModule),
         xpd=TRUE, srt=90)
    mtext(side=4, line=1.2, adj=0.5, cex=3.5, group, font=2)
    dev.off()
    result[["eigengene"]] <- e1
    ##browser()
    ## Overrepresentation of senescent cells in each type:
    pop <- cbind(cellTypes[names(e1)], as.data.frame(e1)) ## ggplot data
    colnames(pop) <- c("Cell_type", "Expression")
    pop[, "Cell_type"] <- factor(pop[, "Cell_type"])
    cutOff <-  mean(e1)+3*sd(e1)
    nonSenThr <- mean(e1)
    message.if(me=paste("cutoff value is:", cutOff), verbose=verbose)
    continue <- TRUE
    if(length(which(e1[rownames(pop)]> cutOff))==0){
        print(paste("No", tasks, "found!!"))
        continue <- FALSE
    }
    result[["continue"]] <- continue
    if(continue){
        pop <- cbind(pop, Population= e1[rownames(pop)]> cutOff)
        pop <- cbind(pop, Zscore=(pop[,
                                      "Expression"]-mean(e1))/sd(e1))
        nonCell <- rownames(pop[pop[, "Zscore"]<= 0, ])
        senCell <- rownames(pop[pop[, "Zscore"]> 3, ])
        borderPos <- rownames(pop[pop[, "Zscore"]<= 3 & pop[,
                                                            "Zscore"]>2,])
        middleCell <- rownames(pop[pop[, "Zscore"]<= 2 & pop[,
                                                            "Zscore"]>1,])
        borderNeg <- rownames(pop[pop[, "Zscore"]<= 1 & pop[,
                                                            "Zscore"]>0,])

        ##senCell <- rownames(pop[pop[ ,"Population"]==TRUE, ])
        ##nonSenCell <- names(e1[e1[rownames(pop)]<nonSenThr])
        ##middleCell <- names(e1[nonSenThr<=e1[rownames(pop)] & e1[rownames(pop)]<=cutOff])

        pop[nonCell, "Senescence"] <- "nonSen" ##negative
        pop[senCell, "Senescence"] <- "sen"
        pop[borderPos, "Senescence"] <- "borderPos"
        pop[middleCell, "Senescence"] <- "middle"
        pop[borderNeg, "Senescence"] <- "borderNeg"
        pop <- cbind(pop, Stage= stages[rownames(pop)])
        numbersCt <- table(pop[,c("Cell_type", "Population")])
        pop <- cbind(pop, age=age[rownames(pop)])
        pop <- cbind(pop, Subject= rosId[rownames(pop)])
        if("ROSMAP" %in% dataset){
            load(subClinFile, v=verbose-2) ##subClin
            adPathology <- subClin$adPathology
            pop <- cbind(pop, Pathology=adPathology[rownames(pop)])
            pop <- cbind(pop, TAG=rownames(pop))
            pop <- merge(pop, ageFile, by.x="Subject", by.y="Subject")
            rownames(pop) <- pop[, "TAG"]
            pop <- pop[ , -which(names(pop) %in% c("X", "TAG",
                                                   "age_death_missing",
                                                   "age_death", "age_death_mathys"))]
        }
        ##browser()
        result[["cutOff"]] <- cutOff
        result[["pop"]] <- pop
        save(pop, file=popFile)

        ros <- unique(pop[, "Subject"])
        if(jamieGene){
            ast <- pop[pop[, "Cell_type"] %in% "Ast", ]
            popAstY <- ast[ast[, "Pathology"] %in% "Yes" , ]
            popAstN <- ast[ast[, "Pathology"] %in% "No" , ]
            meanAstY <- meanAstN <- c()
            rosY <- unique(pop[pop[, "Pathology"] %in% "Yes", "Subject"])
            rosN <- unique(pop[pop[, "Pathology"] %in% "No", "Subject"])
            for(i1 in rosY){
                popAstYRos <- popAstY[popAstY[, "Subject"] %in% i1, "Expression"]
                meanAstY <- c(meanAstY, mean(popAstYRos))
            }
            for(j1 in rosN){
                popAstNRos <- popAstN[popAstN[, "Subject"] %in% j1, "Expression"]
                meanAstN <- c(meanAstN, mean(popAstNRos))

            }
            print(t.test(log10(meanAstY), log10(meanAstN)))

            png(file.path(gResPath, "astrocyte_adVSnoAd.png"),
                res=200, width=10, heigh=6, units="in")
            hist1 <- compare.histograms(values1=log10(meanAstY),
                                        values2=log10(meanAstN))
            dev.off()

            popEx <- pop[pop[, "Cell_type"] %in% "Ex", ]
            popExTr <- popEx[popEx[, "Population"] %in% TRUE , ]
            popExFl <- popEx[popEx[, "Population"] %in% FALSE , ]
            meanExTr <- meanExFl <- c()
            for(i1 in ros){
                popExTrRos <- popExTr[popExTr[, "Subject"] %in% i1, "Expression"]
                meanExTr <- c(meanExTr, mean(popExTrRos))
                popExFlRos <- popExFl[popExFl[, "Subject"] %in% i1, "Expression"]
                meanExFl <- c(meanExFl, mean(popExFlRos))
            }
            meanExTr[meanExTr %in% NaN] <- 0
            names(meanExTr) <- names(meanExFl) <- ros
            print(t.test(meanExTr, meanExFl, paired=TRUE))
            png(file.path(gResPath, "Ex_senVsnot.png"), res=200,
                width=10, height=6, units="in")
            hist1 <- compare.histograms(values1=meanExTr,
                                        values2=meanExFl)
            dev.off()


            popNr <- pop[pop[, "Cell_type"] %in% c("Ex", "In"), ]
            popNrTr <- popNr[popNr[, "Population"] %in% TRUE , ]
            popNrFl <- popNr[popNr[, "Population"] %in% FALSE , ]
            meanNrTr <- meanNrFl <- c()
            for(i1 in ros){
                popNrTrRos <- popNrTr[popNrTr[, "Subject"] %in% i1, "Expression"]
                meanNrTr <- c(meanNrTr, mean(popNrTrRos))
                popNrFlRos <- popNrFl[popNrFl[, "Subject"] %in% i1, "Expression"]
                meanNrFl <- c(meanNrFl, mean(popNrFlRos))
            }
            meanNrTr[meanNrTr %in% NaN] <- 0
            print(t.test(meanNrTr, meanNrFl, paired=TRUE))
            png(file.path(gResPath, "Neuron_nftVsnot.png"), res=200, width=10, heigh=6,
                units="in")
            hist1 <- compare.histograms(values1=meanNrTr,
                                        values2=meanNrFl)
            dev.off()
        }
        ##^ A matrix, cell types on rows,
        ## columns include FALSE, TRUE, ratio, log10(P(senescence)), log10(P(non-senescence))
        ratioCt <- numbersCt[,"TRUE"]/rowSums(numbersCt)
        numbersCt <- cbind(numbersCt, ratioCt)
        numbersCt <- cbind(numbersCt, "log10(P)"= 0)
        numbersCt <- cbind(numbersCt, "log10(P(not))"= 0)
        ## Hypergeometric tests:
        for(type1 in rownames(numbersCt)){
            p1 <- phyper(m= sum(numbersCt[,"TRUE"]), n= sum(numbersCt[,"FALSE"]),
                         k=sum(pop[,"Cell_type"]==type1), q=numbersCt[type1,"TRUE"]-1,
                         lower.tail=FALSE,
                         log=TRUE)
            numbersCt[type1, "log10(P)"] <- (p1/log(10))*nrow(numbersCt)
            p2 <- phyper(n= sum(numbersCt[,"TRUE"]), m= sum(numbersCt[,"FALSE"]),
                         k=sum(pop[,"Cell_type"]==type1), q=numbersCt[type1,"FALSE"]-1,
                         lower.tail=FALSE,
                         log=TRUE)
            numbersCt[type1, "log10(P(not))"] <- (p2/log(10))*nrow(numbersCt)
        }
        seNum <- sum(pop[,"Population"])
        print("The ratio of SEN or NFT cells in each cell types:")
        print(numbersCt)
        print(paste("There are", seNum,tasks, " cells(", 100*seNum/nrow(pop), "%)"))
        write.csv(numbersCt, file=file.path(gResPath,
                                            "numbers_across_cell_types.csv"))
        print("The violin plot should display here:")
        gg1 <- ggplot(pop, aes(x=Cell_type, y=Expression,
                               fill=Cell_type))+ geom_violin()
        if("WU" %in% dataset){
            gg1 <- ggplot(pop, aes(x=Cell_type, y=Expression,
                                   fill=Cell_type))+ geom_violin()+
                scale_fill_manual(values=wuColor)
        }
        gg1 <- gg1+theme(axis.text=element_text(size=22),
                         axis.title=element_text(size=30,face="bold"))+
            theme(axis.title.x=element_blank())+
            theme(legend.position="none")+
            theme(axis.title.y = element_text(margin = margin(t=0,
                                                              r=20, b=0, l=0)))

        ## Add the cutoff:
        gg1 <- gg1+geom_hline(yintercept=mean(e1)+ 3*sd(e1),
                              linetype="dashed", col="red")
        gg1 <- gg1+theme(panel.grid.major = element_blank(),
                         panel.grid.minor = element_blank())
        if(doEps){
            ggsave(file.path(gResPath, "cellTypes.eps"), dpi=360, width=12,
                   height=8, units="in")
        }else{
            ggsave.if(savePath=file.path(gResPath, "cellTypes.png"),
        ggObject=gg1, addReport=TRUE, dpi=360, width=12,
                   height=8, units="in")
            ##ggsave(file.path(gResPath, "cellTypes.png"), dpi=360, width=12,
            ##height=8, units="in")

        }

        ##graphics.off()
        print(plot(1, pch="*", xaxt='n', yaxt='n', xlab="", ylab="", bty="n"))
        result[["gg"]] <- gg1
##stop("Check the PDF! The plot should be above this comment!")
        ##propotion of senescent cells
        ##to all the cells in individuals:
        ros <- tr  <- ratioTr <- ratioTot <- c()
        for(r1 in unique(pop[, "Subject"])){
            ros <- pop[pop[, "Subject"]==r1,]
            tr <- ros[ros[, "Population"]=="TRUE", ]
            ratioTr <- nrow(tr)/nrow(ros)
            ratioTot <- c(ratioTot, ratioTr)
            ##browser()
        }
        ratioDf <-
            data.frame(Ratio=ratioTot,
                       case=rep(group,length(ratioTot)),
                       Subject=unique(pop[, "Subject"]))
        save(ratioDf, file=file.path(gResPath, "senRatio.RData"))
        print("Summary for the ratio of senescene cells to total # of cells:")
        print(summary(ratioTot))
        ##browser()
        ##stop("Look at the pdf!")
        gg2 <- ggplot(ratioDf, aes(x=case, y=Ratio))+
            geom_violin(fill="black")
        gg2 <- gg2+geom_boxplot(width=.2, color="white",
                                outlier.size=4,
                                outlier.color="gold")+
            stat_summary(geom="crossbar",
                         color="black", size=1.5,
                         width=0.6, fatten=0.5,
                         fun.data=
                             function(x){c(y=median(x),
                                           ymin=median(x),
                                           ymax=median(x))})
        ##browser()

        gg2 <- gg2+  theme(plot.margin = unit(c(1,1,1,1), "cm"))+
            ##theme(axis.title.y=element_text(margin=margin(t=20,
            ##                                            r=20, b=0, l=0)))+
            theme(axis.title.x=element_blank())+
            theme(axis.text=element_text(size=38),
                  axis.title=element_text(size=36, face="bold"))+
            ylim(0, 0.15)+theme(panel.grid.major = element_blank(),
                                panel.grid.minor = element_blank())
        if(doEps){
            ggsave(width=11,
                   height=11, units="in",
                   file.path(gResPath,
                             "ratio_total.eps"), dpi=400)
        }else{
            ggsave.if(savePath=file.path(gResPath, "ratio_total.png"),
        ggObject=gg2, addReport=TRUE, dpi=400, width=11,
                   height=11, units="in")
        }

        ## Stages:
        numberSta <- table(pop[,c("Stage", "Population")])
        ##^ A matrix, each row corresponds to one stage.
        ratioSta <- numberSta[,"TRUE"]/rowSums(numberSta)
        numberSta <- cbind(numberSta, ratio=ratioSta)
        write.csv(numberSta, file=file.path(nResPath,"numbers_across_stages.csv"))
        senData <- pop[pop[,"Population"],c("Cell_type", "Stage")]
        senData <- table(senData)
        write.csv(senData, file=file.path(nResPath,"_numbers.csv"))
        ##browser()
        if(ncol(senData)==length(unique(pop[, "Stage"]))){
            ratioMatrix <- senData/table(pop[, c("Cell_type", "Stage")])
            ratioMatrix[is.na(ratioMatrix)] <- 0
            ratioMatrix <- matrix(ratioMatrix, ncol=ncol(ratioMatrix),
                                  dimnames=list(rownames(ratioMatrix),
                                                colnames(ratioMatrix)))
            png(file.path(nResPath, "ratios.png"), width=2*480, height=2*480,res=200)
            p1 <- pheatmap(ratioMatrix, cluster_cols=FALSE,
                           display_numbers=TRUE, fontsize_number=18)
            print(p1)
            dev.off()
        }
        ##browser()
        png(file.path(nResPath, "numbers_log.png"),
            width=2*480, height=2*480,res=200)
        senData <- matrix(senData, ncol=ncol(senData),
                          dimnames=list(rownames(senData),
                                        colnames(senData)))
        p2 <- pheatmap(log10(senData+1), cluster_cols=FALSE,
                       display_numbers=TRUE, fontsize_number=14)
        print(p2)
        dev.off()


        ## Seperate senescent or NFT neuron cells:
        myCells <- pop[,"Population"]
        names(myCells) <- rownames(pop)
        ##browser()
        myCells <- myCells[myCells=="TRUE"] ##those cells that are senescence
        trueCells <- pop[names(myCells),]
        save(trueCells, file=file.path(gResPath, "trueCells.RData"))
        nrCells <- trueCells[trueCells[,"Cell_type"] %in% c("Ex", "In"),]
        nrCellsFile <- file.path(gResPath, "nrCells.RData")
        result[["nrCells"]] <- nrCells
        save(nrCells, file=nrCellsFile)

    }
    return(result)
}
##dat[,"Stage"][dat[,"Stage"] %in% c(2,3,4)] <- 234
##ceradEx <- dat[dat[,"Cell_type"]=="Ex",]
##mysen <- table(ceradEx[ceradEx[,"SENorNFT"],c("Cell_type", "Stage")])
##ratiocer <- mysen/table(dat[, c("Cell_type", "Stage")])
##fisher.test(table(ceradEx[, c("SENorNFT", "Stage")]))
##pheatmap(ratiocer, cluster_cols=FALSE,display_numbers=TRUE, fontsize_number=14)
