# Supplementary material for: ZiPo: A Deep Neural Network to De-Noise Single-Cell RNA Sequencing Data
Source: IEEE Trans Comput Biol Bioinform. Author manuscript; Available in PMC 2026 Feb 17. (PMC12910556; doi:10.1109/TCBBIO.2025.3572783)
Supplement: tcbbio-3572783-mm [file NIHMS2129199-supplement-tcbbio-3572783-mm.zip › tcbbio-3572783-mm/code/senescence/Shiva/analyze.neuron.R]

analyze.neuron <- function(dat, gResPath, nftPath, nResPath, st, nftName){
    ## dat is a data frame with TAG as rownames and TRUE and FALSE columns
    ## which represent if a cell is sen/nft or not.
    ## This function fits a logistic regression with independent
    ## variable of age on neurons. It also uses a hypergeometric test
    ## to test if a nft cell is senenescence.
    print("Plotting based on risk factors...")
    resultNr <- list()
    neuron <- c("Ex", "In")
    ros <- tr <- ex <- trex <- trin <- In <- InRatio <- ExRatio <-
        nRatio <- senRatio <- id <- age1 <- c()
    for(r1 in unique(dat[, "Subject"])){
        ros <- dat[dat[, "Subject",]==r1, ]
        tr <- ros[ros[, "Population"]=="TRUE", ]
        trex <- sum(tr[, "Cell_type"]=="Ex")
        ex <- trex/sum(ros["Cell_type"]=="Ex") ## ratio of sen ex to
        ## total # of ex for each case.
        names(ex) <- unique(ros[, "Stage"])
        nRatio[r1] <- sum(ros[, "Cell_type"] %in% neuron)/ nrow(ros)
        ## ^number of neuron cells to total cells
        senRatio[r1] <- sum(ros[, "Population"])/ nrow(ros)
        trin <- sum(tr[, "Cell_type"]=="In")
        In <- trin/sum(ros["Cell_type"]=="In")
        names(In) <- unique(ros[, "Stage"])
        ExRatio <- c(ExRatio, ex)  ## a vector with length of # of
        ## cases (48), names are the risk level of the corresponding
        ## subject.
        InRatio <- c(InRatio, In)
        id <- c(id, r1)
        age1 <- c(age1, unique(ros[, "age"]))
    }
    ##browser()
    df <- data.frame(ExRatio=ExRatio, InRatio=InRatio,
                     Case=rep("Dunckley", length(ExRatio)), ID=id, Age=age1)
    df <- merge(df, ageFile[, c("Subject", "msex")], by.x="ID",
                by.y="Subject")

    print("Summary for the ratio of senescene excitatory neurons to total # of of ex:")
    print(summary(ExRatio))
    print("Summary for the ratio of senescene inhibitory neurons to total # of of in:")
    print(summary(InRatio))
    browser()
    if("WU" %in% dataset){
        control <- df[df[, "ID"] %in% c("ROS 13", "ROS 14", "ROS 15",
                                        "ROS 16", "ROS 17", "ROS 18",
                                        "ROS 19", "ROS 20",
                                        "ROS 21","ROS 21", "ROS 22"),
                      "ExRatio"]
        ad <- df[!df[, "ID"] %in% c("ROS 13", "ROS 14", "ROS 15",
                                    "ROS 16", "ROS 17", "ROS 18",
                                    "ROS 19", "ROS 20",
                                    "ROS 21","ROS 21",
                                    "ROS 22"),"ExRatio"]
        print("Statistical test on control vs treatment:")
        print(t.test(ad, control))
    }
    ##browser()
    ##Violin plot for ratio of sen ex & in neurons to total # of ex
    ggExRa <- ggplot(df, aes(x=Case, y=ExRatio))+
        geom_violin(fill="chartreuse4")
    ggExRa <- ggExRa+geom_boxplot(width=.2, outlier.size=3)
    ggExRa <- ggExRa+theme(axis.title.y=element_text(margin=margin(t=0,
                                                                   r=20, b=0,
                                                                   l=0)))+
        theme(axis.title.x=element_blank())+
        theme(axis.text=element_text(size=35),
              axis.title=element_text(size=32, face="bold"))+
        ylim(0, 0.3)+labs(y="NFT-bearing/Total neurons")+
        theme(panel.grid.major=element_blank(),
                                                     panel.grid.minor=element_blank())
    if(doEps){
        ggsave(width=10, height=10, units="in",
               file.path(gResPath, "violin_ExRatio.eps"), dpi=360)
    }else{
        ggsave(width=10, height=10, units="in",
               file.path(gResPath, "violin_ExRatio.png"), dpi=360)
    }

    ggInRa <- ggplot(df, aes(x=Case, y=InRatio))+
        geom_violin(fill="springgreen3")
    ggInRa <- ggInRa+geom_boxplot(width=.1, outlier.size=3)
    ggInRa <- ggInRa+theme(axis.title.y=element_text(margin=margin(t=0,
                                                                   r=20, b=0,
                                                                   l=0)))+
        theme(axis.title.x=element_blank())+
        theme(axis.text=element_text(size=35),
              axis.title=element_text(size=32, face="bold"))+
        ylim(0, 0.15)+labs(y="Senescent Inhibitory/Total")+theme(panel.grid.major = element_blank(),
                                                                 panel.grid.minor = element_blank())
    if(doEps){
            ggsave(width=10, height=10, units="in",
                   file.path(gResPath, "violin_InRatio.eps"), dpi=360)
    }else{
        ggsave(width=10, height=10, units="in",
               file.path(gResPath, "violin_InRatio.png"), dpi=360)
    }
    ##browser()
    ## plot ExRatio/InRatio vs Age
    ggAgeEx <- ggplot(df, aes(x=Age, y=ExRatio))+geom_point()
    ggAgeEx
    ggsave(file.path(gResPath, "exVsAge.png"), width=8, height=6,
           units="in", dpi=350)
    ggAgeEx <- ggplot(df, aes(x=Age, y=InRatio))+geom_point()
    ggAgeEx
    ggsave(file.path(gResPath, "inVsAge.png"), width=8, height=6,
           units="in", dpi=360)
    ## plot neuron ratio vs age
    inds <- match(names(nRatio), dat[, "Subject"])
    dNr <- cbind(Age=dat[inds, "age"], neuronRatio=nRatio)
    ##browser()
    gg3 <- ggplot(as.data.frame(dNr), aes(Age, neuronRatio))+
        geom_point(size=sqrt(senRatio)*10)
    gg3
    ggsave(file.path(nResPath, "neuron.png"), width=8, height=6,
           units="in", dpi=360)

    ## plot ex ratio vs sex
    ggS <- ggplot(df, aes(x=as.factor(msex), y=ExRatio,
                          fill=as.factor(msex)))+geom_violin()
    ggS <- ggS+
        geom_boxplot(width=.2, outlier.size=3)+
        stat_summary(geom="crossbar",
                     color="black", size=1.5,
                     width=0.6, fatten=0.5,
                     fun.data=
                         function(x){c(y=median(x),
                                       ymin=median(x),
                                       ymax=median(x))})+
        labs(x="Sex")
    ggS <- ggS+theme(axis.text=element_text(size=10),
                     axis.title=element_text(size=12))+
        theme(legend.position = "none")
    ggsave(file.path(gResPath, "ratio_vs_sex.png"), width=8, height=6,
           units="in", dpi=350)
    ##plot ex ratio vs risk
    dEx <- as.data.frame(ExRatio)
    dEx <- cbind(dEx, Risk=names(ExRatio))
    gg1 <- ggplot(dEx,aes(Risk, ExRatio))+geom_point()
    gg1
    ggsave(file.path(nResPath, "Ex.png"), width=8, height=6, units="in")
    resultNr[["gg1"]] <- gg1

    dIn <- as.data.frame(InRatio)
    dIn <- cbind(dIn, Risk=names(InRatio))
    ##png(file.path(gResPath, "In.png"),res=200, width=8, heigh=6, units="in")
    gg2 <- ggplot(dIn,aes(Risk, InRatio))+geom_point()
    gg2
    ggsave(file.path(nResPath, "In.png"), width=8, heigh=6, units="in")
    resultNr[["gg2"]] <- gg2
    ## Regressions:
    print("Regression on Ex ratios and age:")
    print(summary(lm(ExRatio~Age, data=df)))
    print("Regression: All cells ~ Age")
    fModel <- glm(formula=dat[, "Population"] ~ dat[, "age"], family =
                                                                  "binomial")
    print(summary(fModel))
    print("Regression: neuron_cells ~ Age")
    nrDat <- dat[dat[, "Cell_type"] %in% c("Ex", "In"),]
    nrModel <- glm(formula=nrDat[, "Population"] ~ nrDat[, "age"],
                   family="binomial")
    print(summary(nrModel))
    print(confint(nrModel))
    ##browser()

    print("Finding intersection of union of NFT cells with senescence neuron cells")
    load(file=file.path(nftPath, nftName,"nrCells.RData"),
         verbose=TRUE)
    interNftCells <- rownames(nrCells)
    load(file=file.path(gResPath,"nrCells.RData"), verbose=TRUE)
    interSenft <- intersect(rownames(nrCells), interNftCells)
    print(paste("length of cell intersect:", length(interSenft)))

    if(doDunckley){
        load(file=file.path(nftPath, "Dunckley","nrCells.RData"),
             verbose=TRUE)
        interNftCells <- rownames(nrCells)
        load(file=file.path(gResPath,"nrCells.RData"), verbose=TRUE)
        interSenft <- intersect(rownames(nrCells), interNftCells)
        ##browser()
    }
    if(doBiorx){
        load(file=file.path(nftPath, "Garcia", "nrCells.RData"),
             verbose=TRUE)
        interNftCells <- rownames(nrCells)
        load(file=file.path(gResPath,"nrCells.RData"), verbose=TRUE)
        interSenft <- intersect(rownames(nrCells), interNftCells)
        print(paste("length of cell intersect:", length(interSenft)))

    }
    if(doAutophagy){
        load(file=file.path(nftPath, "Autophagy", "nrCells.RData"),
             verbose=TRUE)
        interNftCells <- rownames(nrCells)
        load(file=file.path(gResPath,"nrCells.RData"), verbose=TRUE)
        interSenft <- intersect(rownames(nrCells), interNftCells)
        print(paste("length of cell intersect:", length(interSenft)))
        ##browser()
    }

    if(totalNftGenes){
        interNftCells <- read.csv(file.path(nftPath, nftName,
                                            "interNftCells.csv"), stringsAsFactors=FALSE)
        load(file=file.path(gResPath,"nrCells.RData"), verbose=TRUE)
        interSenft <- intersect(rownames(nrCells), interNftCells[,2])
    }

    print(paste("Out of", length(interNftCells),"NFT cells,",
                length(interSenft),"are senescent cells"))
    ##browser()
    nrCells <- cbind(nrCells, "NFTofSen"=0)
    nrCells[interSenft, "NFTofSen"] <- "TRUE"
    tab <- table(nrCells[,c("Cell_type","NFTofSen")])
    ratioSenft <- tab[,"TRUE"]/rowSums(tab)
    tab <- cbind(tab, ratioSenft)
    tab <- cbind(tab, "log10(P)"= 0)
    tab <- cbind(tab, "log10(adj-p)"=0)
    tab <- cbind(tab, "log10(P(not))"= 0)
    tab <- tab[c("Ex","In"),]

    print("Hypergeometric test...")
    for(type2 in rownames(tab)){
        p1 <- phyper(m=tab[type2,"TRUE"] , n= tab[type2,"0"],
                     k=tab[type2,"0"], q=tab[type2,"TRUE"],
                     lower.tail=FALSE,
                     log=TRUE)
        tab[type2, "log10(P)"] <- (p1/log(10))*nrow(tab)
        tab[type2, "log10(adj-p)"] <- ((p1*3)/log(10))*nrow(tab)
        p2 <- phyper(n= tab[type2,"TRUE"], m=tab[type2,"0"],
                     k=tab[type2,"0"], q=tab[type2,"0"]-tab[type2,"TRUE"],
                     lower.tail=FALSE,
                     log=TRUE)
        tab[type2, "log10(P(not))"] <- (p2/log(10))*nrow(tab)

        resultNr[["tab"]] <- tab
        write.csv(tab, file=file.path(gResPath,
                                      paste0("numbers_",
                                             nftName,"_across_sen_cells.csv")))
    }

    ## Scatter plot for eigengene values of senescence and NFTs
    if("ROSMAP" %in% dataset){
        if("tag2braaksc" %in% n1){
            load(file.path(gResPath, "pigengene.RData"), v=T)
            ##pigengene
            nrSen <- pigengene$Labels[pigengene$Labels %in% c("Ex", "In")]
            senEi <-  pigengene$eigengenes[names(nrSen), "ME1"]
            names(senEi) <- names(nrSen)
            ##highSen <- senEi[senEi> mean(senEi)+2*sd(senEi)]
            load(file.path(nftPath, nftName,
                           "pigengene.RData"), v=T) ##pigengene
            nrDunc <- pigengene$Labels[pigengene$Labels %in% c("Ex", "In")]
            nftEi <-  pigengene$eigengenes[names(nrDunc), "ME1"]
            names(nftEi)<- names(nrDunc)
            ##highNft <- nftEi[nftEi> mean(nftEi)+2*sd(nftEi)]
            ##unCell <- unique(c(names(highNft), names(highSen))) ##unique cells
            ##unCellSen <- senEi[unCell]
            ##unCellNft <- nftEi[unCell]
            ##plotDat <- cbind(senescence_eigengene=unCellSen,
            ##               NFT_eigengene=unCellNft)
            ##suBraak <- s1[rownames(plotDat)]
            ##plotDat <- cbind(Braak=suBraak, plotDat)
            ##suBraak <- s1[names(senEi)]
            plotDat <- cbind(senescence_eigengene=senEi,
                             NFT_eigengene=nftEi)
            ##plotDat <- cbind(plotDat, Braak=suBraak)
            ##ind <- which(plotDat[, "senescence_eigengene"]<
            ##           mean(plotDat[, "senescence_eigengene"])+
            ##         2*sd(plotDat[, "senescence_eigengene"])|
            ## plotDat[,"NFT_eigengene"]
            ##<mean(plotDat[, "NFT_eigengene"])+2*sd(plotDat[, "NFT_eigengene"]))
            ##plotDat2 <- plotDat[-ind, ]
            ##for(i1 in 1:length(unique(suBraak))){
            ##  d1 <- plotDat[plotDat[, "Braak"] %in% i1, ]
            ##            png(file.path(gResPath, paste0(i1, "_eigen_senft.png")),
            ##              width=5*480,
            ##            height=5*480, res=200)
            ##browser()
            fit1 <- lm(NFT_eigengene~senescence_eigengene,
                       data=data.frame(plotDat))
            print("Summary of fitted line:")
            print(summary(fit1))
            p1 <- ggplot(data=data.frame(plotDat),
                         aes(senescence_eigengene,
                             NFT_eigengene))+
                geom_point(size=0.2, colour="black")+
                geom_smooth(method='lm', se=FALSE)+
                geom_abline(intercept=0, slope=1, colour="red",
                            lwd=1, lty=2)+
                theme(panel.grid.major=element_blank(),
                                              panel.grid.minor=element_blank())
            p1 <- p1+xlim(min(senEi), max(senEi))+ylim(min(nftEi),
                                                       max(senEi))+
                labs(x="Senescence eigengene", y="NFT eigengene")
            p1 <- p1+theme(axis.text=element_text(size=28),
                           axis.title=element_text(size=32))+
                theme(axis.title.x=element_text(margin=margin(t=20, r=20,
                                                              b=20, l=20)))+
                theme(axis.title.y=element_text(margin=margin(t=20, r=20,
                                                              b=20, l=20)))
            print(p1)
            ggsave(file.path(gResPath, paste0("just_eigen_senft_",
                                              nftName,
                                              ".png")),
                   dpi=350, height=8, width=8)


        }
    }
}
