# Supplementary material for: ZiPo: A Deep Neural Network to De-Noise Single-Cell RNA Sequencing Data
Source: IEEE Trans Comput Biol Bioinform. Author manuscript; Available in PMC 2026 Feb 17. (PMC12910556; doi:10.1109/TCBBIO.2025.3572783)
Supplement: tcbbio-3572783-mm [file NIHMS2129199-supplement-tcbbio-3572783-mm.zip › tcbbio-3572783-mm/code/senescence/Shiva/application.yaml]

proj:
  name: "alzheimer"
  basePath: "~"

log:
  threshold: INFO
      
