# Supplementary material for: ZiPo: A Deep Neural Network to De-Noise Single-Cell RNA Sequencing Data
Source: IEEE Trans Comput Biol Bioinform. Author manuscript; Available in PMC 2026 Feb 17. (PMC12910556; doi:10.1109/TCBBIO.2025.3572783)
Supplement: tcbbio-3572783-mm [file NIHMS2129199-supplement-tcbbio-3572783-mm.zip › tcbbio-3572783-mm/code/senescence/Shiva/cd33.R]

## Habil wrote this script on 2020-05-29 to plot the distribution of CD33 expression across microglia for Sarah's
## R21 grant proposal. It can be used for other genes too.
## This script should be sourced from runall after the prepScEn task is done.
## See Sarah's email on 2020-04-28.
## Additional questions:
## 1- Does the number of CD33+ microglia cells grow with stage?
## 2- Does the expression level of CD33 increase in microglia with stage?
## 3- What are genes that are DE in CD33+ microglia compared to CD33- microglia?

stop("The cd33.R script is out of date! Instead, use ../autophagy/gene.distribution.R")

## Timing:
cd33Time <- Sys.time()
saraHgenes <- "CD33"
tfebGenes <- c("MCOLN1", "TMEM55B") ## For Radek
genes <- tfebGenes
print(paste("Analysis of genes started at:"))
print(cd33Time)

## Settings:
doLoad <- TRUE
snRnaCountsFile=rosPath$files["snRnaCountsFile"]
if(doLoad){
    load(snRnaCountsFile, verbose=TRUE) ##snRnaCounts
    pathology <- read.csv(file.path(mathysPath, "MOESM5_ESM.csv"))
}
print(paste("Results will be saved at:", singleGenePath))


## Clinical:
cells <- SummarizedExperiment::colData(snRnaCounts)
cells <- merge(cells, pathology, by.x= "Subject", by.y="Subject")
rownames(cells) <- as.character(cells[,"TAG"])
print("Cell frequencies:")
print(table(cells[, "broad.cell.type"]))
cellTypes <- unique(cells[, "broad.cell.type"])

## Analysis:
analyzed <- list()
genesData <- cells
positiveness <- c()
for(g1 in genes){
    print(paste("Analyzing", g1, "..."))
    analyzed[[g1]] <- list()
    v1 <- as.vector(assay(snRnaCounts[g1, ]))
    names(v1) <- as.character(cells[,"TAG"])
    cells <- cbind(cells, v1)
    colnames(cells)[ncol(cells)] <- g1
    cells <- cbind(cells, v1>0)
    colnames(cells)[ncol(cells)] <- paste0(g1,"+")
    analyzed[[g1]] <- analyze.gene(gene=g1, snRnaCounts=snRnaCounts, outPath=singleGenePath,
                                   cellType="All", exprValues=v1, cells=cells, doPlot=FALSE)

    ## Extracting the counts and positiveness of g1 across cells:
    expr1 <- cells ## This is the same for all cell types.
    expr1 <- expr1[,grep(colnames(expr1), pattern=g1)]
    if(ncol(expr1) !=2)
        stop(paste("I expect 2 columns for gene", g1))
    genesData <- cbind(genesData, expr1[rownames(genesData),]) ## upset needs 0-1s
    positiveness <- cbind(positiveness[rownames(expr1),,drop=FALSE], expr1[,paste0(g1,"+")]+0)
    colnames(positiveness)[ncol(positiveness)] <- g1
}

## Plot the overlap:
if(length(genes)>1){
    png(file.path(singleGenePath, "overlaps.png"), res=150)
    upset(as.data.frame(positiveness))
    dev.off()
}
    

## Save:
save.if(analyzed, file=file.path(singleGenePath, "analyzed.RData"), verbose=1)
save.if(genesData, file=file.path(singleGenePath, "genesData.RData"), verbose=1)

## Timing:
print(paste("Analyzing genes took:"))
print(Sys.time()-cd33Time)
