# Supplementary material for: ZiPo: A Deep Neural Network to De-Noise Single-Cell RNA Sequencing Data
Source: IEEE Trans Comput Biol Bioinform. Author manuscript; Available in PMC 2026 Feb 17. (PMC12910556; doi:10.1109/TCBBIO.2025.3572783)
Supplement: tcbbio-3572783-mm [file NIHMS2129199-supplement-tcbbio-3572783-mm.zip › tcbbio-3572783-mm/code/senescence/Shiva/cleanWU.R]

## Shiva wrote this script to convert Washington University data into
## SummerizedExperiment class.
##For the samples: AD: AD patients carrying TREM2 common variant (CV)
##P: AD patients carrying TREM2 R62H variant
##C: controls
## 2019/11/20.
##browser()
if(!file.exists(snRnaCountsFile)){
    gene <- read.table(wuGeneFile, sep="\t", header=FALSE) ## gene names
    ##temporary loading ROSMAP snRnaCounts
    load(file.path(dataPath, "ROSMAP", "2019_08_29_downloaded",
                   "GeneExpression", "snRNAseqPFC_BA10", "Processed",
                   "snRnaCounts.RData"), v=TRUE)
    ##metaData <- read.csv(file.path(wuPath, "Rush-cohort-patient-info.csv"),
    ##                   stringsAsFactors=FALSE)
    metaData <- ageFileWu
    metaData[, "study"] <- paste0(metaData[, "study"], 1:nrow(metaData))
    ##check the overlap samples with ROSMAP
    intersectSamples <- intersect(unique(colData(snRnaCounts)$projid),
                                  metaData$Sample.Identifier)
    intersectId <- metaData[metaData[, "Sample.Identifier"] %in%
                            intersectSamples, "Sample.ID.in.snRNA.seq"]
    metaData <- metaData[!metaData$Sample.ID.in.snRNA.seq %in% intersectId, ]
    ##clinical <- read.table(file.path(wuPath, "data_for_plot.tsv"),
    ##                     sep="\t", header=TRUE)
    save(metaData, file=file.path(wuPath, "metaData.RData"))
    clinical <- wuDataPlot
    ##browser()
    warning("explain the clustering, refer to the readme file!")
    clinical[,"Cluster"][clinical[,"Cluster"] %in% c(0, 1)] <- "Oli"
    clinical[,"Cluster"][clinical[,"Cluster"] %in% c(3, 9)] <- "Ast"
    clinical[,"Cluster"][clinical[,"Cluster"] %in% c(2, 7)] <- "Ex"
    clinical[,"Cluster"][clinical[,"Cluster"] %in% 4] <- "In"
    clinical[,"Cluster"][clinical[,"Cluster"] %in% 5] <- "Mic"
    clinical[,"Cluster"][clinical[,"Cluster"] %in% 8] <- "End"
    clinical[,"Cluster"][clinical[,"Cluster"] %in% 6] <- "Opc"
    colnames(clinical)[which(names(clinical)=="Cluster")] <-
        "broad.cell.type"
    colnames(clinical)[which(names(clinical)=="X")] <-"TAG"
    clinical[, "TAG"] <- sub("\\TWCC-*", "", clinical[, "TAG"])
    clinical[, "TAG"] <- paste(clinical[, "TAG"], "1", sep="-")
    clinical <- clinical[!clinical$Sample %in% c("TWCC-P4", "TWCC-P1"), ]
    clinical[, "Sample"] <- sub("\\TWCC-*", "", clinical[, "Sample"])
    rownames(clinical) <- clinical[, "TAG"]
    clinical <- clinical[!clinical$Sample %in% intersectId, ] ##remove overlap
    save(clinical, file=clinicalFile)
    print("Dim of clinical:")
    print(dim(clinical))

    barcode <- list.files(path=wuPath, pattern="\\_barcodes.tsv.gz",
                          ignore.case=TRUE)
    bars <- b1 <- df <- c()
    for(i1 in barcode){
        b1 <- read.table(file=file.path(wuPath, i1), sep="\t")
        names(b1) <- sub("\\_.*", "", i1)
        ##b1 <- sub("\\-1*", "", b1[,1]) ##remove -1 at the end.
        df <- as.character(paste(names(b1), b1[,1], sep="_"))
        bars <- c(bars, df)
    }

    dfBars <- as.data.frame(bars)
    mergeCells <- merge(clinical, dfBars, by.x="TAG", by.y="bars", all=TRUE)
    rownames(mergeCells) <- mergeCells[, "TAG"]
    print("reading expression files...")
    mtx <- list.files(path=wuPath, pattern="\\.mtx.gz", ignore.case=TRUE)##expression files
                                        #sparse <- list()
    s1 <- sparse <- c()
    for (l1 in 1:length(mtx)){
        s1 <- readMM(file=file.path(wuPath, mtx[l1]))
        sparse <- cbind(sparse, s1)
    }
    rownames(sparse) <- gene$V2
    colnames(sparse) <- bars
    na <- which(is.na(mergeCells[, "broad.cell.type"]), arr.ind=TRUE) ##index of
    ##NA rows
    sparse <- sparse[, -na]
    mergeCells <- mergeCells[-na, ]
    ##mergeCells[, "Sample"] <- sub("\\TWCC-", "", mergeCells[, "Sample"])
    print("Saving counts...")
    snRnaCounts <- SummarizedExperiment(assay=list(count=sparse),
                                        colData=mergeCells)
    save(snRnaCounts, file=snRnaCountsFile)
}
##load WU snRnaCounts
load(snRnaCountsFile, v=TRUE) ##snRnaCounts
load(file.path(wuPath, "metaData.RData"), v=TRUE) ##metaData
mergeMeta <- merge(colData(snRnaCounts), metaData, by.x="Sample",
                   by.y="Sample.ID.in.snRNA.seq")
rownames(mergeMeta) <- mergeMeta[, "TAG"]
age <- mergeMeta[, "age_death"]
names(age) <- mergeMeta[, "TAG"]
##age <- floor(age)
rosId <- mergeMeta[, "study"]
names(rosId) <-  mergeMeta[,"TAG"]
projIds <- as.character(mergeMeta[, "Sample.Identifier"])
names(projIds) <- as.character(mergeMeta[, "TAG"])


risks <- c("cogdx", "braaksc", "ceradsc")
tag <-  NULL
mirStages <- list()
for(r1 in risks){
    tag <- setNames(mergeMeta[, r1], nm=names(projIds))
    mirStages[[paste0("tag2",r1)]] <- tag
}
## Save:
stages <- list(mirStages=mirStages)
save(stages, file=stageFile)
subClin <- list(rosId=rosId, age=age)
save(subClin, file=subClinFile)
