# Supplementary material for: ZiPo: A Deep Neural Network to De-Noise Single-Cell RNA Sequencing Data
Source: IEEE Trans Comput Biol Bioinform. Author manuscript; Available in PMC 2026 Feb 17. (PMC12910556; doi:10.1109/TCBBIO.2025.3572783)
Supplement: tcbbio-3572783-mm [file NIHMS2129199-supplement-tcbbio-3572783-mm.zip › tcbbio-3572783-mm/code/senescence/Shiva/compare.weights.R]

compare.weights <- function(eigenPath, inferPath, gList){
    ## Shiva wrote this function to compare weights of inferring with
    ## recomputed eigengenes by plotting them
    for(g1 in gList){
        log_info("Working on ", g1)
        piRecompute <- get(load(file.path(eigenPath, g1,
                                          "pigengene.RData"), v=TRUE))
        ##^pigengene
        wRecompute <- piRecompute$weights[piRecompute$heavyToLow,
                                          "ME1"]
        log_info("Weights after recomputing:")
        print(wRecompute)
        pInfer <- get(load(file.path(inferPath, g1,
                                     "pigengene.RData"), v=TRUE)) ##pigengene

        wInfer <- pInfer$weights[pInfer$heavyToLow, "ME1"]
        log_info("Weights with inferring:")
        print(wInfer)
        ##browser()
        png(file.path(eigenPath, g1, "compare_wights.png"), res=200,
            width=5, height=5, units="in")
        plot(wInfer, wRecompute[names(wInfer)], xlab="ROSMAP", ylab="Recomputed")
        text(wInfer, wRecompute[names(wInfer)], names(wInfer),
        cex=0.5, pos=3)
        dev.off()

    }

}
