# Supplementary material for: ZiPo: A Deep Neural Network to De-Noise Single-Cell RNA Sequencing Data
Source: IEEE Trans Comput Biol Bioinform. Author manuscript; Available in PMC 2026 Feb 17. (PMC12910556; doi:10.1109/TCBBIO.2025.3572783)
Supplement: tcbbio-3572783-mm [file NIHMS2129199-supplement-tcbbio-3572783-mm.zip › tcbbio-3572783-mm/code/senescence/Shiva/compareWeights.R]

## Shiva wrote this script to plot the weights from infering and
## recomputing.
## 2022-12-19
log_info("Comparing weights started...")
inferPath <- file.path(exCon$params$rePath,
                       "ROSMAP/senescence/senescent/")
compare.weights(eigenPath=senGenePath, inferPath=inferPath,
                gList=exCon$params$gList)
