# Supplementary material for: ZiPo: A Deep Neural Network to De-Noise Single-Cell RNA Sequencing Data
Source: IEEE Trans Comput Biol Bioinform. Author manuscript; Available in PMC 2026 Feb 17. (PMC12910556; doi:10.1109/TCBBIO.2025.3572783)
Supplement: tcbbio-3572783-mm [file NIHMS2129199-supplement-tcbbio-3572783-mm.zip › tcbbio-3572783-mm/code/senescence/Shiva/decisionTree.R]

decisionTree <- function(Data, minCase, weight=NULL, labs, savePath){
    for(m1 in minCase) { ## 10, 15, 20, 50, 100, 150
        print(paste("minCases:", m1))
        minCase <- C5.0Control(minCases=m1)
        if (!is.null(weight)) {
            wRatio <- round(max(table(labs))/min(table(labs)))
            tr <- C5.0(as.factor(labs)~., data=data.frame(Data),
                       control=minCase, weights=weight)
            print(paste("weighting ratio is:", wRatio))
            print(table(weight))
        } else {
            tr <- C5.0(as.factor(labs)~., data=data.frame(Data),
                       control=minCase, weights=NULL)
        }
        pr <-  table(predict(tr, data.frame(Data)), labs)
        info <- confusionMatrix(pr)
        print(info)
        ft <- get.used.features(tr) ##features
        print("Selected features:")
        print(ft)
        ## building all useful info in legend
        infoLeg <- c(info$overal[1], info$byClass[1:2])
        for (i1 in 1:length(infoLeg)) {
            if (i1==1) {
                leg <- c(paste0(names(infoLeg[i1]), ":", round(infoLeg[i1],6)))
            }else {
                leg <- c(leg, paste0(names(infoLeg[i1]), ":", round(infoLeg[i1],6)))
            }
        }
        leg2 <- c(paste0("False Pos:", pr[2,1]), paste0("False Neg:", pr[1,2]))
        ## Plotting
        png(file.path(savePath, paste0("tree_", m1, "_",
                             paste0("FN1", collapse="_"), ".png")),
            width=4*480, height=2*480, res=150)
        plot.new()
        plot(tr)
        legend("topleft", legend=c(leg, leg2), cex=1.2)
        dev.off()

    }
}
