# Supplementary material for: ZiPo: A Deep Neural Network to De-Noise Single-Cell RNA Sequencing Data
Source: IEEE Trans Comput Biol Bioinform. Author manuscript; Available in PMC 2026 Feb 17. (PMC12910556; doi:10.1109/TCBBIO.2025.3572783)
Supplement: tcbbio-3572783-mm [file NIHMS2129199-supplement-tcbbio-3572783-mm.zip › tcbbio-3572783-mm/code/senescence/Shiva/decision_tree.R]

##Shiva wrote this script to find which 4 genes to choose from each
## ^sen list that Miranda provided. 2021-05-02
## Sogand modified this script to consider all markers (CSP+SIP+SRP)
## ^ and DE genes found in DE analysis, on 2023-01-19


## Timing:
decTreeTime <- Sys.time()
print(paste("decision tree for", dataset, " started at:"))
print(decTreeTime)
## Flags
draw.heat <- FALSE
doWeighting <- FALSE
prediction <- TRUE
addMohGenes <- FALSE
## extracting Data from a SummarizedExperiment object
if (dataset == "ROSMAP") {
    snRnaCountsFile <- rosPath$files["snRnaCountsFile"]
}
if (dataset == "snRnaEc") {
    snRnaCountsFile <- file.path(dataPath, "snRna_entorhinal/snRnaCounts.RData")
}
if (dataset == "WU") {
    snRnaCountsFile <- file.path(dataPath, "WashU_2019-11-20/snRnaCounts.RData")
}
load(snRnaCountsFile, verbose=TRUE) ## snRnaCounts
sampleNam <- colData(snRnaCounts)[,"TAG"]
cellTypes <- colData(snRnaCounts)[, "broad.cell.type"]
names(cellTypes) <- sampleNam
print(table(cellTypes))
print("Getting expression values...")
Data<- as.matrix(assay(snRnaCounts))
colnames(Data) <- sampleNam

## Loading data predict:
if (prediction) {
    if (dataset=="ROSMAP") {
        prDataset <- "WU"
        predFile <- file.path(dataPath, "WashU_2019-11-20/snRnaCounts.RData")
        load(predFile, verbose=TRUE) ## snRnaCounts
        sampleNamPr <- colData(snRnaCounts)[,"TAG"]
        cellTypesPr <- colData(snRnaCounts)[, "broad.cell.type"]
        names(cellTypesPr) <- sampleNamPr
        print("cell types in predict dataset:")
        print(table(cellTypesPr))
        print("Getting expression values for data predict...")
        DataPred<- as.matrix(assay(snRnaCounts))
        colnames(DataPred) <- sampleNamPr
    }
}

## Filenames: decTree_allCells, decTree_Neurons
if (doWeighting) {
    trFileNam <- file.path(senGenePath, "decTree_Neurons_weighted")
} else {
    if (addMohGenes) {
        trFileNam <- file.path(senGenePath, "decTree_Neurons_Mohsen")
    } else {
        trFileNam <- file.path(senGenePath, "decTree_Neurons5")
    }
}
dir.create(trFileNam, showWarnings=FALSE, recursive=TRUE)
if (prediction) {
    prFileNam <- file.path(trFileNam, paste0("prediction_", prDataset))
    dir.create(prFileNam, showWarnings=FALSE, recursive=TRUE)
}
## getting genes from gene lists and DE genes:
gList <- c("CSP", "SRP", "SIP")
genes <- seNftGenes[, gList]
genes <- unlist(genes)
senGenes <- genes[genes!= ""]
senGenes <- senGenes[!is.na(senGenes)]
deFile <- paste0("~/proj/dementia/result/Senescence/",
                 "2022-12-15_sen-nonSen_de/",
                 "ROSMAP/CSP_SIP_SRP/",
                 "deGeneIntersect/SigEmd_MAST/CombinedHotGenes_UpSmp_TRUE.csv")
de <- read.csv(file=deFile)
deGenes <- de[ ,"primerid"]
allGenes <- c(senGenes, deGenes)
## Mohsen's genes: SYT1, APP, MAP1B, RTN3
if (addMohGenes) {
    allGenes <- c(senGenes, deGenes, "SYT1", "APP", "MAP1B", "RTN3")
}

cellLab <- c("sen", "nonSen")
label <- get.intersect(ds=dataset, geneListPath=senGenePath,
                       pathways=gList, getNeuron=TRUE)$label
labs <- label[label %in% cellLab]
print(table(labs))
wRatio <- round(max(table(labs))/min(table(labs)))
## Filtering sen and nonSen neurons in predict dataset
if (prediction) {
    prPath <- file.path(senResPath,  prDataset, "senescence/senescent")
    labelPr <- get.intersect(ds= prDataset, geneListPath=prPath,
                           pathways=gList, getNeuron=TRUE)$label
    labsPr <- labelPr[labelPr %in% cellLab]
    print(paste0("labels in dataset predict:", prDataset))
    print(table(labsPr))
    subDatPr <- DataPred[ ,names(labsPr)]
    subDatPr <- t(subDatPr)
}
## weight vector
weight <- rep(NA, length(labs))
names(weight) <- names(labs)
weight[which(labs==cellLab[1])] <- 5  ## wRatio
weight[which(labs==cellLab[2])] <- 1
subDat <- Data[ ,names(labs)]
remGen <- c("NoGenes") ## c("SH3GL2", "CALM3", "EIF4A2")    ## "NoGenes"
print(paste(remGen, " is removed."))
## for (r1 in remGen) {
int <- intersect(allGenes, rownames(Data))
int <- int[!int %in% remGen]
subDat <- subDat[int, ]
subDat <- t(subDat)
print("data used in decision algorithm has the dim of: ")
print(dim(subDat))

for(m1 in c(15)) { ## 10, 15, 20, 50, 100, 150
    print(paste("minCases:", m1))
    minCase <- C5.0Control(minCases=m1)
    if (doWeighting) {
        tr <- C5.0(as.factor(labs)~., data=data.frame(subDat),
                   control=minCase, weights=weight)
        print(paste("weighting ratio is:", wRatio))
        print(table(weight))
    } else {
        tr <- C5.0(as.factor(labs)~., data=data.frame(subDat),
                   control=minCase, weights=NULL)
    }
    pr <-  table(predict(tr, data.frame(subDat)), labs)
    info <- confusionMatrix(pr)
    print(info)
    ft <- get.used.features(tr) ##features
    print("Selected features:")
    print(ft)
    ## building all useful info in legend
    infoLeg <- c(info$overal[1], info$byClass[1:2])
    for (i1 in 1:length(infoLeg)) {
        if (i1==1) {
            leg <- c(paste0(names(infoLeg[i1]), ":", round(infoLeg[i1],6)))
        }else {
            leg <- c(leg, paste0(names(infoLeg[i1]), ":", round(infoLeg[i1],6)))
        }
    }
    leg2 <- c(paste0("False Pos:", pr[2,1]), paste0("False Neg:", pr[1,2]))
    ## Plotting
    png(file.path(trFileNam,
                  paste0("tree_", m1, "_", paste0(remGen, collapse="_"), ".png")),
        width=4*480, height=2*480, res=150)
    plot.new()
    plot(tr)
    legend("topleft", legend=c(leg, leg2), cex=1.2)
    dev.off()
    ## Prediction
    if (prediction) {
        predRes <- predict(object=tr, newdata =as.data.frame(subDatPr))
        prTab <- table(predRes, labsPr)
        infoPr <- confusionMatrix(prTab)
        infoLegPr <- c(infoPr$overal[1], infoPr$byClass[1:2])
        for (i1 in 1:length(infoLegPr)) {
        if (i1==1) {
            legPr <- c(paste0(names(infoLegPr[i1]), ":", round(infoLegPr[i1],6)))
        }else {
            legPr <- c(legPr, paste0(names(infoLegPr[i1]), ":", round(infoLegPr[i1],6)))
        }
        }
        png(file.path(prFileNam,
                      paste0("bars_", m1, "_", paste0(remGen, collapse="_"), ".png")),
            width=2*480, height=480, res=100)
        plot.new()
        plot(predRes)
        legg <- c(paste0("False Pos:", prTab[2,1]),
                  paste0("False Neg:", prTab[1,2]), legPr,
                  paste0("feature:", paste0(ft, collapse="_")))
        legend("topright", legend=legg, cex=1.2)
        dev.off()
        }
}
##}
## Timing:
print("decision tree took:")
print(Sys.time()-decTreeTime)
