# Supplementary material for: ZiPo: A Deep Neural Network to De-Noise Single-Cell RNA Sequencing Data
Source: IEEE Trans Comput Biol Bioinform. Author manuscript; Available in PMC 2026 Feb 17. (PMC12910556; doi:10.1109/TCBBIO.2025.3572783)
Supplement: tcbbio-3572783-mm [file NIHMS2129199-supplement-tcbbio-3572783-mm.zip › tcbbio-3572783-mm/code/senescence/Shiva/de_sen.R]

## Shiva wrote this script to find DE genes;
## 1. Among the neurons with NFTs: what are the genes different between
## those that are senescent vs. non-senescent
## 2. Among senescent neurons: what are the genes different between
## those with NFTs vs. those without NFTs?
##2020-05-05.

nftCells <- read.csv(file.path(nftPath, "interNftCells.csv"),
                     stringsAsFactors=FALSE)
print(paste("number of NFT neurons is:", nrow(nftCells)))
senGenes <- read.csv(senGenesCsvFile, stringsAsFactors=FALSE)
for(c1 in colnames(senGenes)){
    load(file.path(senGenePath, c1 , "tag2ceradsc", "pop.RData"),
         v=TRUE) #pop
    nr <- pop[pop[, "Cell_type"] %in% c("Ex", "In"), "Expression"]


}


for(s1 in colnames(senGenes)){
    for(n1 in colnames(nft)){
        load(file.path(senGenePath, s1 , "nrCells.RData"),
             v=TRUE) #nrCells
        load(file.path(nftPath, n1 , "tag2ceradsc", "pop.RData"),
             v=TRUE) #pop
        nr3 <- pop[pop[, "Cell_type"] %in% c("Ex", "In"), "Expression"]

    }
}
