# Supplementary material for: ZiPo: A Deep Neural Network to De-Noise Single-Cell RNA Sequencing Data
Source: IEEE Trans Comput Biol Bioinform. Author manuscript; Available in PMC 2026 Feb 17. (PMC12910556; doi:10.1109/TCBBIO.2025.3572783)
Supplement: tcbbio-3572783-mm [file NIHMS2129199-supplement-tcbbio-3572783-mm.zip › tcbbio-3572783-mm/code/senescence/Shiva/download_data.R]

## Shiva wrote this script to download 5 dataset based on the datasets.
## 2021-20-04

if(FALSE){##synapser doesn't exists anymore
    library(synapser)
    if(require("synapserutils")){
        library(synapserutils)
    }
}
if("ROSMAP" %in% dataset){
    f3 <- "https://static-content.springer.com/esm/art%3A10.1038%2Fs41586-019-1195-2/MediaObjects/41586_2019_1195_MOESM3_ESM.xlsx"
    f5 <- "https://static-content.springer.com/esm/art%3A10.1038%2Fs41586-019-1195-2/MediaObjects/41586_2019_1195_MOESM5_ESM.xlsx"
    print("Downloding supplementary table 1 ...")
    wget(url=f3, destfile=file.path(mathysPath, "MOESM3_ESM.xlsx"))
    print("Downloding supplementary table 3 ...")
    wget(url=f5, destfile=file.path(mathysPath, "MOESM5_ESM.xlsx"))
    if(doDevel){
        dlRos <- download.Rosmap(dataPath=dataPath, doDownload=TRUE,
                                 doGwas=FALSE, dosnRna=TRUE,
                                 doSynLogin=TRUE)
    }else{
        dlRos <- download.Rosmap(dataPath=dataPath, doDownload=TRUE,
                                 doGwas=FALSE, dosnRna=TRUE,
                                 doSynLogin=FALSE)
    }
}
if("WU" %in% dataset){
    if(exists("dlRos")){
        synLogin <- dlRos$doSynLogin
        if(synLogin){
            print("You are already logged in to synapse!")
        }
    }else{
        print("You are not logged in to synapse!")
        s1 <- secure.synLogin()
    }
    print("The WU data will be saved at:")
    print(wuPath)
    print("Downloading validation data from WU...")
    synWu <- syncFromSynapse(entity="syn21126462", path=wuPath)
}

if("scRna" %in% dataset){
    if(!file.exists(file.path(scRnaPath, "GSE138852_counts.csv.gz"))){
        print(">>>>>> Downloading scRna of entorhinal cortex started...")
        countFile <- file.path(scRnaPath, "GSE138852_counts.csv.gz")
        print("The scRna data will be saved at:")
        print(scRnaPath)
        wget(url="https://ftp.ncbi.nlm.nih.gov/geo/series/GSE138nnn/GSE138852/suppl/GSE138852_counts.csv.gz",
             destfile=countFile)
        system(paste("gunzip", countFile))
        covFile <- file.path(scRnaPath, "GSE138852_covariates.csv.gz")
        wget(url="https://ftp.ncbi.nlm.nih.gov/geo/series/GSE138nnn/GSE138852/suppl/GSE138852_covariates.csv.gz",
             destfile=covFile)
        system(paste("gunzip", covFile))
        ##wget(url="http://adsn.ddnetbio.com/session/25964d5870c5832ccb3a4574b4ac2fa6/download/scRNA_metadata?w=", destfile=metaFile)
    }else{
        message.if(me="scRna data already exists. download skipped.",
                   verbose=verbose-2)
    }
}

if("scEmbryo" %in% dataset){
    if(!file.exists(file.path(scEmbryo, "GSE103723_RAW.tar"))){
        print(">>>>>> Downloading scEmbryo started...")
        tpm <- file.path(scEmbryo, "GSE103723_RAW.tar")
        tarFolder <- file.path(scEmbryo, "GSE103723_RAW")
        dir.create(tarFolder, recursive=TRUE,
                   showWarnings=FALSE)
        print("The scEmbryo data will be saved at:")
        print(scEmbryo)
        wget(url="https://www.ncbi.nlm.nih.gov/geo/download/?acc=GSE103723&format=file",
             destfile=tpm)
        system(paste("tar -C", tarFolder, "-xvf", tpm))
        wget(url="https://static-content.springer.com/esm/art%3A10.1038%2Fs41422-018-0053-3/MediaObjects/41422_2018_53_MOESM8_ESM.xlsx",
             destfile=file.path(scEmbryo,
                                "41422_2018_53_MOESM8_ESM.xlsx"))
    } else{
        message.if(me="Embryo data already exists. download skipped.",
                   verbose=verbose-2)
    }
}

if("snALS" %in% dataset){
    print(">>>>>> Downloading snALS/FTLD started...")
    if(!file.exists(file.path(snAlsPath, "GSE174332_RAW.tar"))){
        system(paste("curl --location --fail 'https://service.azul.data.humancellatlas.org/manifest/files?catalog=dcp20&format=curl&filters=%7B%22projectId%22%3A+%7B%22is%22%3A+%5B%22dd7ada84-3f14-4765-b7ce-9b64642bb3dc%22%5D%7D%2C+%22genusSpecies%22%3A+%7B%22is%22%3A+%5B%22Homo+sapiens%22%5D%7D%2C+%22fileFormat%22%3A+%7B%22is%22%3A+%5B%22tar%22%5D%7D%7D&objectKey=manifests%2F0d003f27-8bc3-5cfc-b44d-505e3a328bf9.cf91fd6f-3135-5b63-a834-1a56870f267a.curlrc' | curl --config -"))
        system(paste("mv e520bbb3-2256-4387-9a77-079031ed2be5/GSE174332_RAW.tar",
                     snAlsPath))
        gzRawFile <- file.path(snAlsPath, "GSE174332_RAW.tar")
        print("The snALS/FTLD data will be saved at:")
        print(rawPath)
        system(paste("tar -C", rawPath, "-xvf", gzRawFile))
    }else{
        message.if(me="snAls data already exists. download skipped.",
                   verbose=verbose-2)
    }
}


if("snRnaEc" %in% dataset){
    if(!file.exists(file.path(snRnaPath, "sce.EC.scAlign.assigned.rds"))){
        print(">>>>>> Downloading snRna of entorhinal cortex started...")
        rdsFile <- file.path(snRnaPath, "sce.EC.scAlign.assigned.rds")
        print("The snRnaEc data will be saved at:")
        print(snRnaPath)
        s1 <- secure.synLogin()
        print("Downloading validation data of snRna from Leng et.al...")
        syn <- synGet(entity="syn22722817", downloadLocation=rdsFile,
                      ifcollision="overwrite.local")
    }else{
        message.if(me="snRnaEc data already exists. download skipped.",
                   verbose=verbose-2)
    }
}
