# Supplementary material for: ZiPo: A Deep Neural Network to De-Noise Single-Cell RNA Sequencing Data
Source: IEEE Trans Comput Biol Bioinform. Author manuscript; Available in PMC 2026 Feb 17. (PMC12910556; doi:10.1109/TCBBIO.2025.3572783)
Supplement: tcbbio-3572783-mm [file NIHMS2129199-supplement-tcbbio-3572783-mm.zip › tcbbio-3572783-mm/code/senescence/Shiva/dsp/analyze.dspNewAge.R]

analyze.dspNewAge <- function(target2, path3, dsp){
    resFile <- file.path(path3, "DE.RData")
    agePath <- file.path(path3, "age")
    dir.create(agePath, recursive=TRUE, showWarnings=FALSE)
    target2$ROI <- factor(target2$ROI)
    for(n1 in levels(target2$ROI)){
        print(paste("analysis on:", n1))
        DE <- list()
        grA <- target2[target2[, "ROI"] %in% n1, ]
        ##subgroup <- factor(grA$Subgroups)
        levels(grA$Subgroups) <- c(levels(grA$Subgroups), "RES")
        grA$Subgroups[grA$Subgroups== "ND"] <- "RES"
        subgroup <- factor(grA$Subgroups, levels=c("RES", "DEM"))
        ##gender <- grA$Sex
        ##age <- factor(grA$Age)
        design2 <- model.matrix(~0+subgroup, data=target2)
        colnames(design2) <- c(levels(subgroup))
        ##browser()
        dspA <- dsp[, rownames(grA)]
        print(dim(dspA))
        ##dspB <- t(dspA)
        ##rownames(dspB) <- grA[, "case"]
        ##avg <- avereps(dspB)
        ##tAvg <- t(avg)
        ## dupfitA <- duplicateCorrelation(dspA, design2,
        ## block=as.character(grA$case))
        ##browser()
        fitA <- lmFit(dspA, design2)
        ##contMatrixA <- makeContrasts(DEMvsND=DEM-ND,
        ##                            levels=design2)
        contMatrixA <- makeContrasts(NDvsDEM=RES-DEM,
                                     levels=design2)
        ##browser()
        fit2A <- contrasts.fit(fitA,contMatrixA)
        fit2A <- eBayes(fit2A)
        ##demVSnd <- topTable(fit2A, num=Inf, coef="DEMvsND")
        demVSnd <- topTable(fit2A, num=Inf, coef="NDvsDEM")
        de <- demVSnd[demVSnd[, "adj.P.Val"]< 0.05, ]
        print(paste("dim DEM vs ND:",paste(dim(de), collapse="*")))
        write.csv(demVSnd, file=file.path(agePath, paste(n1,
                                                    "_DE_DEMvsND.csv")))
        ##browser()
        a1Dsp <- dsp[, rownames(grA)]
        subSort <- grA[order(grA$Subgroups),]
        subCase <- subSort[, "Subgroups"]
        logAdj <- log10(de$adj.P.Val)
        names(logAdj) <- rownames(de)
        lfc <- de$logFC
        names(lfc) <- rownames(de)
        ##Cases <- grA$Subgroups
        ##Cases <- as.data.frame(Cases)
        ##rownames(Cases) <- rownames(grA)
        ##browser()
        if(nrow(de) >1){
            p3 <- plot.de.age(path1=agePath, de=de, Cases=subCase,
                              acDsp=a1Dsp, pv=logAdj, lf=lfc, n1=n1, acSort=subSort)
        }
    }
}
