# Supplementary material for: ZiPo: A Deep Neural Network to De-Noise Single-Cell RNA Sequencing Data
Source: IEEE Trans Comput Biol Bioinform. Author manuscript; Available in PMC 2026 Feb 17. (PMC12910556; doi:10.1109/TCBBIO.2025.3572783)
Supplement: tcbbio-3572783-mm [file NIHMS2129199-supplement-tcbbio-3572783-mm.zip › tcbbio-3572783-mm/code/senescence/Shiva/dsp/classification.R]

##Shiva wrote this script to train a classifier for predicting the
##labels of AT8 cells.
##2023-09-26
log_info("Classification started...")
load(file.path(dataPath, "geoMxExpData.RData"), v=exCon$verbose)##expDataLog
load(file.path(dataPath, "geoMxTarget.RData"), v=exCon$verbose)##target

proteinInt <- exCon$protein
regPint <- target[, proteinInt]
d1 <- as.matrix(model.matrix(~regPint,
                             data=target)[,-1])##NEVER USE
##INTERCEPT WHEN REMOVIGN BATCH!
cases <- target[, "Cases"]
ages <- target[, "Age"]
corrected <- removeBatchEffect(expDataLog[,rownames(target)], batch=cases,
                               covariates=ages,
                               design=d1)
## ^^removeBatchEffect uses only for visualization in general.
## ^^age can be nested in cases
save(corrected, file=file.path(experimentPath, "corrected_all.RData"))
markers <- c("Phospho-Tau (S396)", "Phospho-Tau (S214)",
                       "Phospho-Tau (S404)")
subExp <- corrected[markers, ]
legends <- c(proteinInt, "Condition", "Cases")
m1 <- "PosVsNeg"
subSort <- target[order(target[, proteinInt]),]
subSort <- subSort[, legends]
ch <- de.complexHeatmap(compName=m1, pngName=file.path(experimentPath,
                                                        "markersAt8_corrected.png"),
                        subSort=subSort, subExp=subExp, de=rownames(subExp))
set.seed(exCon$params$seed)

##conver to long table
long <- t(subExp)
long <- data.frame(long, AT8=target[rownames(long), "AT8"])
long$AT8 <- factor(long$AT8)
colnames(long)[1:3] <- markers

##data partitioning
inTraining <- createDataPartition(long[, proteinInt], p=0.8, list=FALSE)
training <- long[inTraining, ]
testing  <- long[-inTraining, ]

trControl <- trainControl(method="cv", number=10, classProbs=TRUE)

##Training
svmLin <- train(AT8 ~ ., data = training,
                 method = "svmLinear", trControl = trControl,
                preProcess = c("center","scale"),
                tuneGrid = expand.grid(C = seq(0, 2, length = 20)))
##^it's used for tuning the cost parameter C in an SVM with a linear
##kernel. tuneGrid allows you to perform hyperparameter tuning by
##specifying a grid of hyperparameter values to explore.
##It starts at 0, goes up to 2, and generates 20 evenly spaced
##values within that range. This grid will be used to search for the
##best C value during the model tuning process.

# validate our model
pred1 <- predict(svmLin, newdata = testing)
confusionMatrix(pred1, testing$AT8)

svmNonlin <- train(AT8 ~ ., data = training,
                 method = "svmRadial", trControl = trControl,
                preProcess = c("center","scale"),
                tuneLength = 10)
pred2 <- predict(svmNonlin, newdata=testing)
prob2 <- predict(svmNonlin, testing, type="prob")
rownames(prob2) <- rownames(testing)
probDat <- data.frame(prob2, TrueLabels=testing[rownames(prob2),
                 "AT8"], predicted=pred2)
print(confusionMatrix(pred2, testing$AT8))

png(file.path(experimentPath, "predictedVsTrue.png"), width=2*480,
                 height=2*480, res=150)
plot(prob2, col=factor(testing$AT8), xlab="Probability of AT8Neg",
     ylab="Probability of AT8Pos")
abline(a=0.9, b=0, v=0.9, col="blue", lty=2)
legend("bottomleft", legend=levels(factor(testing$AT8)), col = 1:2,
         pch=1, title = "True label")
dev.off()c

negUp <- which(prob2[, "AT8Neg"] >= 0.9)
posUp <- which(prob2[, "AT8Pos"] >= 0.9)
highCells <- rownames(testing[c(negUp, posUp),])
lowCells <- setdiff(rownames(testing), highCells)
highDat <- probDat[highCells,]
print(table(highDat[, "TrueLabels"], highDat[, "predicted"]))
missLabel <- highDat[highDat$TrueLabels == "AT8Pos" &
                     highDat$predicted == "AT8Neg", ]##False negatives
subLong <- long[!(rownames(long) %in% lowCells),]


##svmpoly
svmPoly <- train(AT8 ~ ., data = training,
                 method = "svmPoly", trControl = trControl,
                preProcess = c("center","scale"),
                tuneLength=4)
pred3 <- predict(svmPoly, newdata=testing)
confusionMatrix(pred3, testing$AT8)

glm <- train(AT8 ~ ., data = training,
                 method = "glm", trControl = trControl,
                preProcess = c("center","scale"))
pred4 <- predict(glm, newdata=testing)
confusionMatrix(pred3, testing$AT8)

subTar <- target[rownames(testing),]
##
tarPred <- data.frame(subTar, linear=pred1, nonLinear=pred2,
                      poly=pred3, glm=pred4)
legends <- c(proteinInt, "linear", "nonLinear",
             "poly", "glm", "Condition", "Cases")
tarPred <- tarPred[, legends]
tarPred <- tarPred[order(testing[, proteinInt]),]
subTest <- t(testing[rownames(tarPred), -4])

ch1 <- de.complexHeatmap(compName=m1, pngName=file.path(experimentPath,
                                                        "predictedv.png"),
                        subSort=tarPred, subExp=subTest, de=rownames(subExp))


sim_roc <- roc(response = probDat$TrueLabels, predictor =
                                                  probDat$AT8Pos)
ggroc(sim_roc, legacy.axes=TRUE)+labs(x='False-positive rate', y='True-positive rate')
ggsave(file.path(experimentPath, "roc.png"), width=6, height=6, dpi=150)
