# Supplementary material for: ZiPo: A Deep Neural Network to De-Noise Single-Cell RNA Sequencing Data
Source: IEEE Trans Comput Biol Bioinform. Author manuscript; Available in PMC 2026 Feb 17. (PMC12910556; doi:10.1109/TCBBIO.2025.3572783)
Supplement: tcbbio-3572783-mm [file NIHMS2129199-supplement-tcbbio-3572783-mm.zip › tcbbio-3572783-mm/code/senescence/Shiva/dsp/combine_roi.R]

load(file.path(experimentPath, "target.RData"), v=TRUE)
colnames(subDsp) <- str_replace_all(colnames(subDsp), c("a"="x", "e"="x"))
r1 <- str_replace_all(r1, c("x"="ae"))
r2 <- str_replace_all(r1, c("b"="x", "f"="x"))
r2 <- str_replace_all(r2, c("x"="bf"))
colnames(subDsp) <- r2
target[target[, "ROI"] %in% c("a", "e"), "ROI"] <- "ae"
target[target[, "ROI"] %in% c("b", "f"), "ROI"] <- "bf"
rownames(target) <- paste(target$case, target$Sample_source,
                          target$ROI, sep="_")
save(target, file=file.path(experimentPath, "combinedTarget.RData"))
save(, file=file.path(experimentPath, "combinedTarget.RData"))
age <- target[, "Age"]
roi <- target[, "ROI"]
sex <- target[, "Sex"]
design1 <- model.matrix(~0+roi+poly(age, 2)+sex, data=target)
colnames(design1)[colnames(design1) %in%
                  c("poly(age, 2)1", "poly(age, 2)2")] <- c("age", "age_sequared")

##estimate the correlation between measurements made on the same subject:
dupfit <- duplicateCorrelation(subDsp, design1,
                               block=target$case)
print("fitting the linear model...")
fit <- lmFit(subDsp, design1, correlation=dupfit$consensus,
             block=target$case)
contMatrix <- makeContrasts(cVsae=roic-roiae, dVsbf=roid-roibf,
                            levels=design1)
fit2 <- contrasts.fit(fit, contMatrix)
fit2 <- eBayes(fit2)
cae <- topTable(fit2, num=Inf, coef="cVsae")
deCae <- cae[cae[, "adj.P.Val"]< 0.01, ]
deCae <- deCae[!rownames(deCae) %in% "Ms.IgG1", ]
print(dim(deCae))
write.csv(deCae, file=file.path(experimentPath,
                                "DE_c_vs_ae.csv"))
## d vs bf
dbf <- topTable(fit2, num=Inf, coef="dVsbf")
deDbf <- dbf[dbf[, "adj.P.Val"]< 0.01, ]
print(dim(deDbf))
write.csv(deDbf, file=file.path(experimentPath,
                                "DE_d_vs_bf.csv"))
comparisons <- list(cae=c("c", "ae"), dbf=c("d", "bf"))
deTotal <- list(deCae, deDbf)
for(l1 in 1:length(comparisons)){
    subTarget <- target[target[, "ROI"] %in% comparisons[[l1]], ]
    subDsp2 <- subDsp[, rownames(subTarget)]
    subSort <- subTarget[order(subTarget$ROI), ]
    subCase <- subSort$ROI
    logAdj <- log10(deTotal[[l1]]$adj.P.Val)
    names(logAdj) <- rownames(deTotal[[l1]])
    lfc <- deTotal[[l1]]$logFC
    names(lfc) <- rownames(deTotal[[l1]])
    ##browser()
    if(sum(lfc>0)!=length(lfc) & sum(lfc<0)!=length(lfc)){
        p1 <- plot.ac.dsp(path1=experimentPath, de=deTotal[[l1]],
                          Cases=subCase, acSort=subSort,
                          acDsp=subDsp2, pv=logAdj, lf=lfc,
                          comparisons=comparisons, l1=l1)
    }else{
        p2 <- plot.bd.dsp(path2=experimentPath, de=deTotal[[l1]],
                          Cases=subCase, bdSort=subSort,
                          bdDsp=subDsp2, pv=logAdj, lf=lfc,
                          comparisons=comparisons, l1=l1)
    }
}
