# Supplementary material for: ZiPo: A Deep Neural Network to De-Noise Single-Cell RNA Sequencing Data
Source: IEEE Trans Comput Biol Bioinform. Author manuscript; Available in PMC 2026 Feb 17. (PMC12910556; doi:10.1109/TCBBIO.2025.3572783)
Supplement: tcbbio-3572783-mm [file NIHMS2129199-supplement-tcbbio-3572783-mm.zip › tcbbio-3572783-mm/code/senescence/Shiva/dsp/de.complexHeatmap.R]

de.complexHeatmap <- function(widthPng=12*480, heightPng=12*480,
                              compName, pngName, savePath, de,
                              subSort, subExp, rowAnnot1=NULL, rowAnnot2=NULL,
                              doPlot=TRUE, doScale=TRUE){
    ##Shiva wrote this function to plot a heatmap of de genes with row
    ##annotations that user needs
    ## widthPng and heightPnng: parameters of png() function to save
    ## the heatmap
    ## savePath: where to save the heatmap
    ##compName: comparisons is a list and compName is the name of each
    ##entry
    ##de: vector of name of de genes/proteins
    ##names
    ##subSort: a dataframe with rows as sample ids in different
    ##replicates and columns are the clinical information (sex,
    ##condition, etc.). Only include the columns you want annotation for!!
    ## subExp: a subset of expression matrix on only the samples with
    ## the condition of interest.
    ## rowAnnot1: a list containing a named vector of desired
    ## values(e.g. log10(adjusted.p.value)). The name of this list
    ## will be used as the title of rowAnnotation
    ##rowAnnot2: a list containing a named vector of desired
    ## values(PREFERABLY LFC). The name of this list
    ## will be used as the title of rowAnnotation
    ## 2022-01-09
    if(doPlot){
        log_info("Plotting the heatmaps..")
        png.if(doPng=TRUE, pngFile=pngName, res=200,
            width=widthPng, height=heightPng)
        ht <- rowAnnotation(text=anno_text(de,
                                           gp=gpar(fontsize=32)))
        annLegends <- list()
        for(l1 in colnames(subSort)){
            annLegends[[l1]] <- list(title=l1,
                                     grid_width=unit(14, "mm"),
                                     grid_height= unit(1.6, "cm"),
                                     labels_gp=gpar(fontsize=38),
                                     title_gp=gpar(fontsize=40))
        }

        ha1 <-  HeatmapAnnotation(df=subSort,
                                  simple_anno_size=unit(1.4, "cm"),
                                  annotation_legend_param=annLegends,
                                  annotation_name_gp=gpar(fontsize=30),
                                  annotation_name_side="left")
        if(doScale){
        scaledMat <- t(scale(t(subExp[de,
                                      rownames(subSort)])))
        } else{
            scaledMat <- subExp
        }
        dend <- hclust(dist(scaledMat))

        anno_width <- unit(5.3, "cm")
        ht_list <- Heatmap(scaledMat,
                           show_column_names=TRUE, cluster_rows=dend,
                           heatmap_width=unit(42, "cm"),
                           heatmap_height = unit(60, "cm"),
                           name="Expression", cluster_columns=FALSE,
                           heatmap_legend_param=list(title="Expression",
                                                     title_position="leftcenter-rot",
                                                     legend_height=unit(12, "cm"),
                                                     title_gp=gpar(fontsize=48),
                                                     labels_gp=gpar(fontsize=38),
                                                     grid_width=unit(1.2,"cm")),
                           top_annotation=ha1)+ ht

## browser()
        if(!is.null(rowAnnot1)){
            pvBar <- anno_barplot(rowAnnot1[[1]], bar_width=1, width=anno_width,
                                  which="row",
                                  axis_param=list(gp=gpar(fontsize=38)))
            ht_list <-  ht_list + rowAnnotation("Significance"=pvBar,
                                                show_annotation_name=FALSE)
        }
        if(!is.null(rowAnnot2)){
            fcBar <-  anno_barplot(rowAnnot2[[1]], bar_width=1, width=anno_width,
                                   which="row",
                                   axis_param=list(gp=gpar(fontsize=38)),
                                   gp=gpar(fill=ifelse(rowAnnot2[[1]]>0,
                                                       "red",
                                                       "blue")))
            ht_list <- ht_list + rowAnnotation("logFC"=fcBar,
                                               show_annotation_name=FALSE)

        }

         draw(ht_list, padding=unit(c(20, 10, 50, 10), "mm"),
             heatmap_legend_side = "left",
             annotation_legend_side="left")
        if(!is.null(rowAnnot1)){
            decorate_annotation("Significance", {grid.text(names(rowAnnot1), y
                                                           =unit(1.15, "npc")
                                                           + unit(2, "mm"),
                                                           rot=90, just="top",
                                                           gp=gpar(fontsize=38,
                                                                   fontface="bold"))})
        }
        if(!is.null(rowAnnot2)){
            decorate_annotation("logFC", {grid.text(names(rowAnnot2), y
                                                    =unit(1.17, "npc")
                                                    + unit(2, "mm"),
                                                    rot=90, just="top",
                                                    gp=gpar(fontsize=38,
                                                            fontface="bold"))})
        }


        ##anno_title <- c("Significance",
                            ##"log10(p-Value)"=expression(log['10']("p-value")),
                        ##"logFC"=expression(log['2']("Fold Change")))
        ##print(anno_title)
        ##browser()


        ##^ I changed the titles in a way that requires it from the
        ##user. If you decide to return it to normal use grid.text(anno_title[2])
        dev.off.if(doDevOff=TRUE)

    }
}
