# Supplementary material for: ZiPo: A Deep Neural Network to De-Noise Single-Cell RNA Sequencing Data
Source: IEEE Trans Comput Biol Bioinform. Author manuscript; Available in PMC 2026 Feb 17. (PMC12910556; doi:10.1109/TCBBIO.2025.3572783)
Supplement: tcbbio-3572783-mm [file NIHMS2129199-supplement-tcbbio-3572783-mm.zip › tcbbio-3572783-mm/code/senescence/Shiva/dsp/de.R]

## Shiva and Sogand wrote this script to use Limma for analyzing GeoMx
## data.
##2023-01-05
load(file.path(dataPath, "geoMxRawData.RData"), v=exCon$verbose) ##expData
load(file.path(dataPath, "geoMxExpData.RData"), v=exCon$verbose)##expDataLog
load(file.path(dataPath, "geoMxTarget.RData"), v=exCon$verbose)##target
##plot(sort(log10(expDataLog[50,]))) does it look like normal?
proteinInt <- exCon$de$protein
prPath <- file.path(experimentPath, proteinInt)

log_info("Protein of interest is:", proteinInt)
casePath <- file.path(prPath, paste0("adjustCase_",
                                     exCon$de$adjustCase))
residsPath <- file.path(casePath, "residuals")
dir.create(residsPath, showWarnings=FALSE, recursive=TRUE)
dePath <- file.path(casePath, "de")
dir.create(dePath, showWarnings=FALSE, recursive=TRUE)
plotPath <- file.path(casePath, "plots")
rawPlotPath <- file.path(plotPath, "raw")
dir.create(rawPlotPath, recursive=TRUE, showWarnings=FALSE)
residPlotPath <- file.path(plotPath, "residuals")
dir.create(residPlotPath, recursive=TRUE, showWarnings=FALSE)
tausPath <- file.path(casePath, "taus")
dir.create(tausPath, showWarnings=FALSE)

if(exCon$de$missLabel){
    target <- target[!target[, "Cases"] %in% c("7193", "7197"),]
}


expDataLog <- expDataLog[, rownames(target)]
print(paste("Dimension of clinical data is:",
            paste0(dim(target), collapse="*")))
print(paste("Dimension of expression data is:",
            paste0(dim(expDataLog), collapse="*")))

all <- rownames(expDataLog)
taus <- all[grep("Tau",all)]
allAlt <- all[!all %in% taus]
target$Cases <- factor(target$Cases)
at8p <- target[target[, "AT8"] %in% "AT8Pos",]
at8n <- target[target[, "AT8"] %in% "AT8Neg",]
p19p <- target[target[, "P19"] %in% "P19Pos",]
p19n <- target[target[, "P19"] %in% "P19Neg",]
cats <- list(at8p=at8p, at8n=at8n, p19p=p19p, p19n=p19n)
browser()
for(c1 in names(cats)){
    print(c1)
    d1 <- model.matrix(~0+Region+Cases, data=cats[[c1]])
    colnames(d1)[1:2] <- c("CA1", "EC")
    regCont <- makeContrasts(CA1VsEC=CA1-EC, levels=d1)
    f1 <- lmFit(expDataLog[taus, rownames(cats[[c1]])], d1)
    f2 <- contrasts.fit(f1, regCont)
    f2 <- eBayes(f2)
    top <- topTable(f2, num=Inf, coef=1)
    write.csv(top, file.path(tausPath, paste0(c1, "_de_taus.csv")))
}
##### SD
ids <- unique(target[, "Subject_ID"])
indsPath <- file.path(residsPath, "individuals")
dir.create(indsPath, showWarnings=FALSE)
sdca <- sdec <- pmi <- c()
for(i1 in ids){
    print(i1)
    targInd <- target[target[, "Subject_ID"] %in% i1,]
    ca1 <- targInd[targInd[, "Region"] %in% "CA1",]
    caneg <- ca1[ca1[, "AT8P19"] %in% "Negative",]
    dca <- expDataLog[, rownames(caneg)]
    ec <- targInd[targInd[, "Region"] %in% "EC",]
    ecneg <- ec[ec[, "AT8P19"] %in% "Negative",]
    dec <- expDataLog[, rownames(ecneg)]
    print("CA1:")
    print(sd(dca))
    print("EC:")
    print(sd(dec))
    print(unique(targInd$PMI))
    pmi <- c(pmi, unique(targInd$PMI))
    sdca <- c(sdca, sd(dca))
    sdec <- c(sdec, sd(dec))
}
names(sdca) <- names(sdec) <- names(pmi) <- ids
png(file.path(indsPath, "sdNeg.png"), width=3*480, height=3*480,
    res=150)
plot(sdca, sdec, xlab="SD of CA1", ylab="CD of EC", xlim=c(0.3, 0.7),
     ylim=c(0.3, 0.7))
text(sdca, sdec, labels=names(sdca), pos=3)
dev.off()
png(file.path(indsPath, "sdpmi.png"), width=5*480, height=3*480,
    res=150)
par(mfrow = c(1,2))
plot(sdca, pmi, xlab="SD of CA1", ylab="PMI", xlim=c(0, 0.7),
     ylim=c(0.3, max(pmi)+0.1))
text(sdca, pmi, labels=names(sdca), pos=3)
plot(sdec, pmi, xlab="SD of EC", ylab="PMI", xlim=c(0, 0.7),
     ylim=c(0.3, max(pmi)+0.1))
text(sdec, pmi, labels=names(sdec), pos=3)
dev.off()
psdca <- sdca[!is.na(sdca)]
if(FALSE){
    v1 <- v2 <- c()
    for(rn in rownames(regData)){
        print(rn)
        d1 <- data.frame(exp=c(regData[rn,]), YOD=regTarget$YOD,
                         PMI=regTarget$PMI, AT8=regTarget$AT8,
                         block=regTarget$Cases, IY=2022-regTarget[, "YOD"])
        model1 <- lm(exp ~AT8, data=d1)
        model2 <- lm(exp ~AT8+PMI, data=d1)
        s1 <- summary(model1)
        print(s1$coefficients)
        v1 <- c(v1, s1$coefficients["AT8AT8Pos", "Pr(>|t|)"])
        s2 <- summary(model2)
        print(s2$coefficients)
        v2 <- c(v2, s2$coefficients["AT8AT8Pos", "Pr(>|t|)"])
    }
    plot(log10(v1), log10(v2), xlab="pv of AT8 for exp ~AT8",
         ylab="pv of AT8 for exp ~AT8+PMI")
    print(s1$coefficients)
    if(s1$coefficients["PMI", "Pr(>|t|)"]<0.01){
        print(rn)
        print(s1$coefficients)
        v1 <- c(v1, rn)
    }


    modelEr <- lmer(exp ~ YOD + PMI + (1|block), data = d1)
}
regions <- c("EC", "CA1")
results <- list()
for(r1 in regions){
    print(paste(">>>> Working on", r1, "<<<<"))
    regTarget <- target[target[, "Region"] %in% r1,]
    regData <- expDataLog[, rownames(regTarget)]
    if(proteinInt == "AT8P19"){
        regTarget[, proteinInt] <- factor(regTarget[, proteinInt],
                                          levels=c("Negative", "Positive",
                                                   "AT8", "P19"))
    } else{
        regTarget[, proteinInt] <- factor(regTarget[, proteinInt])
    }
    print(paste("Number of ROIs for", r1, ":"))
    print(dim(regTarget))
    regPint <- regTarget[, proteinInt]
    regTarget$Cases <- factor(regTarget$Cases)
    ##inds <- deIndividual(targ=regTarget, dat=regData)
    ##browser()

    designAp <- model.matrix(~0+regPint+Cases, data=regTarget)
    colnames(designAp)[1:length(levels(regPint))] <- levels(regPint)
    if(proteinInt == "AT8P19"){
        contAp <- makeContrasts(PosVsNeg=Positive-Negative,
                                PosVsAt8=Positive-AT8,
                                PosVsP19=Positive-P19,
                                At8VsP19=AT8-P19,
                                NegVsP19=Negative-P19,
                                NegVsAt8=Negative-AT8,
                                levels=designAp)
        comparisons <- list(PosVsNeg=c("Positive", "Negative"),
                            PosVsAt8=c("Positive", "AT8"),
                            PosVsP19=c("Positive", "P19"),
                            At8VsP19=c("AT8","P19"),
                            NegVsP19=c("Negative", "P19"),
                            NegVsAt8=c("Negative", "AT8"))
    }
    if(proteinInt == "AT8"){
        contAp <- makeContrasts(PosVsNeg=AT8Pos-AT8Neg,
                                levels=designAp)
        comparisons <- list(PosVsNeg=c("AT8Pos", "AT8Neg"))
    }
    if(proteinInt == "P19"){
        contAp <- makeContrasts(PosVsNeg=P19Pos-P19Neg,
                                levels=designAp)
        comparisons <- list(PosVsNeg=c("P19Pos", "P19Neg"))
    }
    cases <- regTarget[, "Cases"]
    ages <- regTarget[, "Age"]
    ##conds <- regTarget[, proteinInt]
    names(cases) <- names(ages) <- names(regPint) <- rownames(regTarget)

    if(exCon$de$adjustCase){
        log_info("Adjusting with case...")
        dupfit <- duplicateCorrelation(regData, designAp,
                                       block=regTarget[, "Cases"])
        log_info("Correlation within subjects is ",
                 dupfit$consensus.correlation)
        fit1 <- lmFit(regData, designAp,
                      correlation=dupfit$consensus.correlation,
                      block=regTarget[, "Cases"])
    }else{
        fit1 <- lmFit(regData, designAp)
    }
    fit2 <- contrasts.fit(fit1, contAp)
    fit2 <- eBayes(fit2)
    ##top <- topTable(fit2, num=Inf, coef=1)
    deS <- proteinSets <- compS <- list()
    for(c1 in colnames(contAp)){
        log_info(c1)
        compS[[c1]] <- topTable(fit2, num=Inf, coef=c1)
        write.csv(compS[[c1]], file=file.path(casePath, paste0(r1,
        "_", c1, ".csv")))
        deS[[c1]] <- compS[[c1]][compS[[c1]][, "adj.P.Val"] < exCon$pvThreshold,]
        proteinSets[[c1]] <- rownames(deS[[c1]])
    }

    lib1 <- colSums(regData)
    file1 <- file.path(residsPath, paste0(r1, "_libsize.png"))
    png.if(doPng=exCon$doPng, pngFile=file1, res=150,
           width=2*480, height=2*480)
    par(mar = c(5, 5, 5, 5))
    plot(sort(lib1), ylab="lib size", main=paste("Library size for",
                                                 r1, ", mean:",
                                                 round(mean(lib1), 2), ", sd:",
                                                 round(sd(lib1), 2)),
         cex.main=1.9, cex.lab=1.8)
    dev.off.if(doDevOff=exCon$doDevOff)


    ##browser()
    ##sig <- top[top[, "adj.P.Val"] < exCon$pvThreshold,]
    ##results[[r1]] <- sig
    if(exCon$de$doResid){
        d1 <- as.matrix(model.matrix(~regPint,
                                     data=regTarget)[,-1])##NEVER USE
        ##INTERCEPT WHEN REMOVIGN BATCH!

        corrected <- removeBatchEffect(regData, batch=cases,
                                       covariates=ages,
                                       design=d1)
        ## ^^removeBatchEffect uses only for visualization in general.
        ## ^^age can be nested in cases
        save(corrected, file=file.path(residsPath, paste0(r1,
                                                          "_corrected.RData")))
        log_info("Residuals are being used for plots and eigengene")
        regData <- corrected
        casePath <- residsPath
        dePath <- file.path(residsPath, "de")
        dir.create(dePath, showWarnings=FALSE, recursive=TRUE)
        rawPlotPath <- residPlotPath
        ##write.csv(top, file=file.path(dePath, paste0(r1,
           ##                                          "_de.csv")))
        tausCor <- cor(t(regData[taus,]))
        corFile <- file.path(prPath, paste0(r1, "_corHeatmap.png"))

        png.if(doPng=TRUE, pngFile=corFile, res=150,
               width=2*480, height=2*480)
        gcr <- ggcorrplot(tausCor, hc.order=TRUE, outline.col="white",
                          lab=TRUE)
        print(gcr)
        dev.off.if(doDevOff=TRUE)
        ##browser()
        legends <- c(proteinInt, "Condition", "Cases", "Sex", "BRAAK")
        for(m1 in names(comparisons)){ ##I manually plotted for
            ##c(subPr, taus)
            print(paste("Plotting for", m1))
            subTarget <- regTarget[regTarget[, proteinInt] %in%
                                   comparisons[[m1]],]
            subExp <- regData[, rownames(subTarget)]
            subSort <- subTarget[order(subTarget[, proteinInt]),]
            subSort <- subSort[, legends]
            sig <- deS[[m1]]
            pvs <- sig[,"adj.P.Val"]
            ind0 <- which(pvs== 0)
            pvs[ind0] <- min(pvs[pvs!=0])
            logAdj <- log10(pvs)
            lfc <- sig[,"logFC"]
            names(logAdj) <- names(lfc) <- rownames(sig)
            pvAdj <- list(log10.adjusted.PV=logAdj)
            LFC <- list(LogFC=lfc)
            heatName <- file.path(casePath, paste0(r1, "_", m1,
                                                   ".png"))
            ch <- de.complexHeatmap(widthPng=17*480, heightPng=11*480,
                                    compName=m1, pngName=heatName,
                                    de=rownames(sig),
                                    subSort=subSort, subExp=subExp,
                                    rowAnnot1=pvAdj,
                                    rowAnnot2=LFC, doPlot=TRUE)

        }
    }
    ##browser()
    labs <- regTarget[, proteinInt]
    names(labs) <- rownames(regTarget)
    if(!proteinInt == "AT8P19"){
        if(proteinInt == "P19"){
            subPr <- rownames(sig)[1:5]
            otherPr <- rownames(sig)[!rownames(sig) %in% subPr]
        }
        if(proteinInt == "AT8"){
            otherPr <- rownames(sig)[!grepl("Tau",rownames(sig))]
            subPr <- otherPr[1:4]
            png.if(doPng=TRUE, pngFile=file.path(casePath,
                                                 paste0(r1, "_taus1.png")),
                   res=200, width=3*480, height=3*480)
            par(mfrow=c(3,2))
            for(l1 in taus){
                plot(regData[l1,], col=factor(labs[colnames(regData)]),
                     ylab=paste(l1, "expression (residual)"))
                ##pch=c(2,3)[factor(conds)]) ## triangle:Neg, +:Pos
            }
            dev.off.if(doDevOff=TRUE)
        }
        prList <- list(All=all, tau=taus, allAlt=allAlt, otherDEs=otherPr,
                       subPr=subPr)

    print("Below are the violin plots of top DE proteins:")
    print("Top DE proteins are:")
    print(paste(rownames(sig[1:4,]), collapse=","))
    print(paste(rownames(sig[5:8,]), collapse=","))

    pg <- plot.genes(Data=regData[subPr,], Target=regTarget, colm="P19",
                     savePath=rawPlotPath)
    print("Below are the least significant DE proteins:")
    print(paste(tail(rownames(sig), 3), collapse=","))
    pg2 <- plot.genes(Data=regData[tail(rownames(sig), 3),],
                      Target=regTarget, colm="P19",
                      savePath=rawPlotPath)

browser()
    module1 <- setNames(rep(0,times=nrow(regData)),
                        rownames(regData))

    computePi <- eigens <- list()
    for(l1 in names(prList)){
        log_info("Computing pigengene for ", l1)
        pigenFile <- file.path(dePath, paste0(r1,"_", l1,
                                              "_pigengene.RData"))
        computePi[[l1]] <- compute.pigengene(Data=t(regData[prList[[l1]], ]),
                                             Labels=labs, modules=module1,
                                             saveFile=pigenFile,
                                             amplification=5, doPlot=FALSE,
                                             verbose=0, dOrderByW=TRUE,
                                             naTolerance=0.05,
                                             doWgcna=TRUE)
        eigens[[l1]] <- computePi[[l1]]$eigengene
    }
    pe <- plots.eigengenes(eigens=eigens, computEig=computePi, savePath=casePath,
                           region=r1, regTarget=regTarget,
                           prList=prList)

    at8p <- subTarget[subTarget[, "AT8"] %in% "AT8Pos",]
    at8n <- subTarget[subTarget[, "AT8"] %in% "AT8Neg",]
    p19p <- subTarget[subTarget[, "P19"] %in% "P19Pos",]
    p19n <- subTarget[subTarget[, "P19"] %in% "P19Neg",]
    at8 <- list(at8p=at8p, at8n=at8n)
    p19 <- list(p19p=p19p, p19n=p19n)
    scData <- t(scale(t(regData)))

    png(file.path(tausPath, paste0(r1, "_at8p.png")), width=4*480,
        height=4*480, res=150)
    ha <- HeatmapAnnotation(AT8Neg=anno_density(scData[taus, rownames(at8n)] ,
                                                type="violin",
                                                gp=gpar(fill=1:6)), which="row")
    caseAn <- list(title="Cases")
    ha1 <-  HeatmapAnnotation(df=at8p[sort(rownames(at8p)),
                                      c("Cases", "Condition")],
                              annotation_name_gp=gpar(fontsize=16))
    ht <- Heatmap(scData[taus, sort(rownames(at8p))], top_annotation=ha1,
                  cluster_columns=FALSE, show_column_names=FALSE,
                  left_annotation=ha, name="AT8Pos",
                  row_names_gp = gpar(fontsize = 16))

    draw(ht)
    dev.off()
    for(colm in c("AT8", "P19")){
        for(t1 in taus){
            densDat <- data.frame(scData[t1,],
                                  Groups=subTarget[colnames(scData),
                                                   colm])
            ggplot(densDat, aes(x=densDat[, 1],
                                fill = Groups)) + geom_density(alpha=
                                                                   0.5)+labs(x=t1)
            ggsave(file.path(tausPath, paste0(r1, "_", colm, "_", t1, ".png")),
                   width=4, height=4, units="in", dpi=300)
        }
    }


    if(exCon$doPng){
        for(mc1 in c(1, 5, 20, 100)) {
            minCase <- C5.0Control(minCases=mc1)
            tr <- C5.0(labs~., data=data.frame(t(regData[subPr,])),
                       control=minCase)
            pr <-  table(predict(tr, data.frame(t(regData[subPr,]))), labs)
            info <- confusionMatrix(pr)
            png.if(doPng=TRUE, pngFile=file.path(rawPlotPath,
                                                 paste0(r1, "_", mc1, "_dt.png")),
                   res=150, width=3*480, height=3*480)

            plot.new()
            plot(tr, main=paste("minCases", mc1, "on", r1))
            legend("topleft", legend=paste("Accuracy:",
                                           round(info$overall[1],
                                                 digits=3)))
            dev.off.if(doDevOff=TRUE)

        }
    }

}
}

##browser()
if(FALSE){

    at8p19 <- factor(target[, "AT8P19"], levels=c("Negative", "Positive",
                                                  "AT8", "P19"))
    names(at8p19) <- rownames(target)
    design1 <- model.matrix(~0+at8p19, data=target)
    colnames(design1) <- levels(at8p19) ##gsub("at8p19", "", colnames(design1))
    head(design1)
    contMatrix <- makeContrasts(PosVsNeg=Positive-Negative,
                                PosVsAt8=Positive-AT8,
                                PosVsP19=Positive-P19,
                                At8VsP19=AT8-P19,
                                NegVsP19=Negative-P19,
                                NegVsAt8=Negative-AT8,
                                levels=design1)

    deS <- proteinSets <- compS <- list()
    for(c1 in colnames(contMatrix)){
        log_info(c1)
        compS[[c1]] <- topTable(fit2, num=Inf, coef=c1)
        write.csv(compS[[c1]], file=file.path(casePath, paste0(c1, ".csv")))
        deS[[c1]] <- compS[[c1]][compS[[c1]][, "adj.P.Val"] < exCon$pvThreshold,]
        proteinSets[[c1]] <- rownames(deS[[c1]])
    }


    save(deS, file=file.path(casePath, "deS.RData"))
    save(compS, file=file.path(casePath,"compS.RData"))

    comparisons <- list(PosVsNeg=c("Positive", "Negative"),
                        PosVsAt8=c("Positive", "AT8"),
                        PosVsP19=c("Positive", "P19"),
                        At8VsP19=c("AT8", "P19"),
                        NegVsP19=c("Negative", "P19"))
    ##NegVsAt8=c("Negative", "AT8"))
    legends <- c("AT8P19", "Condition", "Cases", "Sex", "BRAAK")


    r1 <- supertest(proteinSets, n=nrow(expDataLog))
    write.csv(summary(r1)$Table, file=file.path(casePath,
                                                "upsetList.csv"))
    png(file.path(casePath, "upset.png"), width=7*480, height=3*480,res=250)
    plot(r1, sort.by="degree", Layout="landscape",
         overlap.size.cex=0.6)

    dev.off()
}
