# Supplementary material for: ZiPo: A Deep Neural Network to De-Noise Single-Cell RNA Sequencing Data
Source: IEEE Trans Comput Biol Bioinform. Author manuscript; Available in PMC 2026 Feb 17. (PMC12910556; doi:10.1109/TCBBIO.2025.3572783)
Supplement: tcbbio-3572783-mm [file NIHMS2129199-supplement-tcbbio-3572783-mm.zip › tcbbio-3572783-mm/code/senescence/Shiva/dsp/deIndividual.R]

deIndividual <- function(targ, dat, doDE=FALSE){
    ##targ <- regTarget
    ##dat <- regData
    ids <- unique(targ[, "Subject_ID"])
    indsPath <- file.path(residsPath, "individuals")
    dir.create(indsPath, showWarnings=FALSE)
    if(doDE){
        for(i1 in ids){
            targInd <- targ[targ[, "Subject_ID"] %in% i1,]
            if(!any(table(targInd$AT8)==0)){
                log_info(i1, " kept")
                path1 <- file.path(indsPath, i1)
                dir.create(path1, showWarnings=FALSE)
                datId <- dat[, rownames(targInd)]
                d1 <- model.matrix(~0+AT8, data=targInd)
                colnames(d1)[1:2] <- levels(targInd[,proteinInt])
                contAt8 <- makeContrasts(PositiveVsNegative=AT8Pos-AT8Neg,
                                         levels=d1)
                comparisons <- list(PosVsNeg=c("AT8Pos", "AT8Neg"))
                fit1 <- lmFit(datId, d1)
                fit2 <- contrasts.fit(fit1, contAt8)
                fit2 <- eBayes(fit2)
                top <- topTable(fit2, num=Inf, coef=1)
                sig <- top[top[, "adj.P.Val"] < exCon$pvThreshold,]
                write.csv(top, file=file.path(path1, paste0(r1, "_de_", i1,
                                                            "_",
                                                            unique(targInd$Condition),
                                                            ".csv")))
                legends <- c(proteinInt, "Condition", "Sex", "BRAAK", "Age")

                if(nrow(sig)>1){

                    subTarget <- targInd[targInd[, proteinInt] %in%
                                         comparisons[[1]],]
                    subExp <- datId[, rownames(subTarget)]
                    subSort <- subTarget[order(subTarget[, proteinInt]),]
                    subSort <- subSort[, legends]
                    pvs <- sig[,"adj.P.Val"]
                    ind0 <- which(pvs== 0)
                    pvs[ind0] <- min(pvs[pvs!=0])
                    logAdj <- log10(pvs)
                    lfc <- sig[,"logFC"]
                    names(logAdj) <- names(lfc) <- rownames(sig)
                    pvAdj <- list(log10.adjusted.PV=logAdj)
                    LFC <- list(LogFC=lfc)
                    heatName <- file.path(path1, paste0(r1, "_", i1, "_p19.png"))
                    ch <- de.complexHeatmap(widthPng=15*480, heightPng=11*480,
                                            compName=names(comparisons),
                                            pngName=heatName,
                                            de=sig,
                                            subSort=subSort, subExp=subExp,
                                            rowAnnot1=pvAdj,
                                            rowAnnot2=LFC, doPlot=TRUE)
                }


            }
        }
    }
    sdca <- sdec <- c()
    for(i1 in ids){
        print(i1)
        targInd <- target[target[, "Subject_ID"] %in% i1,]
        ca1 <- targInd[targInd[, "Region"] %in% "CA1",]
        caneg <- ca1[ca1[, "AT8P19"] %in% "Negative",]
        dca <- expDataLog[, rownames(caneg)]
        ec <- targInd[targInd[, "Region"] %in% "EC",]
        ecneg <- ec[ec[, "AT8P19"] %in% "Negative",]
        dec <- expDataLog[, rownames(ecneg)]
        print("CA1:")
        print(sd(dca))
        print("EC:")
        print(sd(dec))
        sdca <- c(sdca, sd(dca))
        sdec <- c(sdec, sd(dec))
    }
}
