# Supplementary material for: ZiPo: A Deep Neural Network to De-Noise Single-Cell RNA Sequencing Data
Source: IEEE Trans Comput Biol Bioinform. Author manuscript; Available in PMC 2026 Feb 17. (PMC12910556; doi:10.1109/TCBBIO.2025.3572783)
Supplement: tcbbio-3572783-mm [file NIHMS2129199-supplement-tcbbio-3572783-mm.zip › tcbbio-3572783-mm/code/senescence/Shiva/dsp/de_ring_center.R]

## Shiva wrote this script to conduct DE analysis on ring and center
## GeoMx dataset. The data consists of 8 cases 6672-2, 2598-3,
## UWA_6544_04_106YO, UWA_7060_06_29YO, UWA_7250_06_25YO
##2023-31-0

## DE analysis:
load(file.path(dataPath, "expDataRc.RData"), v=TRUE) ##expData
load(file.path(dataPath, "logExpRc.RData"), v=TRUE) ##logExp
load(file.path(dataPath, "targetRc.RData"), v=TRUE) ##targets


print(length(intersect(rownames(targets), colnames(logExp))))
resultsPath <- file.path(experimentPath, "ringCenter")
dir.create(resultsPath, showWarnings=FALSE)
regs <- c("EC", "CA1")
browser()
for(r1 in regs){
    col <- "AT8" ##"Region"
    regTarget <- targets[targets[, "BrainRegion"] %in%
                         r1,]
    tarAt8 <- regTarget[regTarget[, "AT8"] %in% "At8Pos",]

    ring <- regTarget[regTarget[, "Region"] %in% "Ring",]
    tarAt8 <- ring[ring[, "AT8"] %in% "At8Pos",]
    tarAt8[, "P19"] <- factor(tarAt8[, "P19"])
    design1 <- model.matrix(~0+P19+Cases, data=tarAt8)
    colnames(design1)[1:2] <- levels(tarAt8[,"P19"])
    colnames(design1) <- gsub("-", "_", colnames(design1))
    contAt8 <- makeContrasts(PosVsNeg=P19Pos-P19Neg,
                             levels=design1)
    comparisons <- list(PosVsNeg=c("P19Pos", "P19Neg"))


    ring[, "Cases"] <- factor(ring[, "Cases"])
    ring[, "AT8"] <- factor(ring[, "AT8"])
    regData <- logExp[, rownames(ring)]
    design1 <- model.matrix(~0+AT8+Cases, data=ring)
    colnames(design1)[1:2] <- levels(ring[,"AT8"])
    colnames(design1) <- gsub("-", "_", colnames(design1))
    contAt8 <- makeContrasts(PosVsNeg=At8Pos-At8Neg,
                             levels=design1)
    comparisons <- list(PosVsNeg=c("At8Pos", "At8Neg"))

    center <- regTarget[regTarget[, "Region"] %in% "Center",]
    center[, "Cases"] <- factor(center[, "Cases"])
    center[, "AT8"] <- factor(center[, "AT8"])
    regData <- logExp[, rownames(center)]
    design1 <- model.matrix(~0+AT8+Cases, data=center)
    colnames(design1)[1:2] <- levels(center[,"AT8"])
    colnames(design1) <- gsub("-", "_", colnames(design1))
    write.csv(top, file.path(resultsPath, paste0(r1,  "_at8PosvsNeg_center.csv")))

    fit1 <- lmFit(regData, design1)
    fit2 <- contrasts.fit(fit1, contAt8)
    fit2 <- eBayes(fit2)
    top <- topTable(fit2, num=Inf, coef=1)

    tarP19 <- regTarget[regTarget[, "P19"] %in% "P19Pos",]## 6 positive and 6
    ## negative for AT8, UWA-6544-04_106YO, EC:9neg, 8pos,
    ## UWA-6544-04_106YO, UWA-7060-06_29YO
    tarP19 <- regTarget[regTarget[, "P19"] %in% "P19Neg",]##48 neg, 38
    ##pos, 5 cases. EC:55neg, 17 pos
    envP19 <- tarP19[tarP19[, "Region"] %in% "Ring",]
    regData <- logExp[, rownames(envP19)]
    envP19[, "AT8"] <- factor(envP19[, "AT8"])
    envP19[, "Cases"] <- factor(envP19[, "Cases"])
    design1 <- model.matrix(~0+AT8+Cases, data=envP19)
    colnames(design1)[1:2] <- levels(envP19[,"AT8"])
    colnames(design1) <- gsub("-", "_", colnames(design1))
    contAt8 <- makeContrasts(PosVsNeg=At8Pos-At8Neg,
                             levels=design1)
    comparisons <- list(PosVsNeg=c("At8Pos", "At8Neg"))


    tarAt8 <- envP19
    if(nrow(tarAt8>1)){
        regData <- logExp[, rownames(tarAt8)]
        tarAt8[, "Region"] <- factor(tarAt8[, "Region"])
        tarAt8[, "Cases"] <- factor(tarAt8[, "Cases"])
        if(length(levels(tarAt8$Cases))>1){
            design1 <- model.matrix(~0+Region+Cases, data=tarAt8)
            ##d1 <- as.matrix(model.matrix(~Region,
                                      ##   data=tarAt8)[,-1])##NEVER USE
            ##INTERCEPT WHEN REMOVIGN BATCH!
            ##corrected <- removeBatchEffect(regData, batch=cases,
              ##                             design=d1)
        } else{
            design1 <- model.matrix(~0+Region, data=tarAt8)
        }

        colnames(design1)[1:2] <- levels(tarAt8[,"Region"])
        colnames(design1) <- gsub("-", "_", colnames(design1))
        contAt8 <- makeContrasts(centerVsRing=Center-Ring,
                                 levels=design1)
        comparisons <- list(CenterVsRing=c("Center", "Ring"))
        fit1 <- lmFit(regData, design1)
        fit2 <- contrasts.fit(fit1, contAt8)
        fit2 <- eBayes(fit2)
        top <- topTable(fit2, num=Inf, coef=1)
        sig <- top[top[, "adj.P.Val"]< exCon$pvThreshold,]
        write.csv(top, file.path(resultsPath, paste0(r1,
                                                     "_at8_centerVsring.csv")))
        cases <- tarAt8[, "Cases"]
        ages <- tarAt8[, "Age"]

        legends <- c(col, "Condition", "Cases", "Age", "AT8")
        for(m1 in names(comparisons)){
            print(paste("Plotting for", m1))
            subTarget <- tarAt8[tarAt8[, col] %in%
                                comparisons[[m1]],]
            subExp <- regData[, rownames(subTarget)]
            subSort <- subTarget[order(subTarget[, col]),]
            subSort <- subSort[, legends]
            ##sig <- deS[[m1]]
            pvs <- sig[,"adj.P.Val"]
            ind0 <- which(pvs== 0)
            pvs[ind0] <- min(pvs[pvs!=0])
            logAdj <- log10(pvs)
            lfc <- sig[,"logFC"]
            names(logAdj) <- names(lfc) <- rownames(sig)
            pvAdj <- list(log10.adjusted.PV=logAdj)
            LFC <- list(LogFC=lfc)
            heatName <- file.path(resultsPath, paste0(r1, "_at8PosvsNeg_center_", m1,
                                                      ".png"))
            ch <- de.complexHeatmap(widthPng=17*480, heightPng=11*480,
                                    compName=m1, pngName=heatName,
                                    de=rownames(sig),
                                    subSort=subSort, subExp=subExp,
                                    rowAnnot1=pvAdj,
                                    rowAnnot2=LFC, doPlot=TRUE)


        }
    }

}


## P19+ in CA1 is only for UWA-6544-04_106YO
regTarget <- regTarget[regTarget[, "Region"] %in% "Ring",]
regTarget <- regTarget[regTarget[, "P19"] %in% "P19Pos",]
subSort <- regTarget[order(regTarget[, "Condition"]),]
subSort <- subSort[, legends]
regData <- logExp[, rownames(regTarget)]


regTarget[, "Condition"] <- factor(regTarget[, "Condition"])
design1 <- model.matrix(~0+Condition, data=regTarget)
colnames(design1)[1:2] <- levels(regTarget[,"Condition"])
contAt8 <- makeContrasts(DemVsNoDem=Dementia-NoDementia,
                         levels=design1)
fit1 <- lmFit(regData, design1)

fit2 <- contrasts.fit(fit1, contAt8)
fit2 <- eBayes(fit2)
top <- topTable(fit2, num=Inf, coef=1)
sig <- top[top[, "adj.P.Val"]< .01,]
pvs <- sig[,"adj.P.Val"]
ind0 <- which(pvs== 0)
pvs[ind0] <- min(pvs[pvs!=0])
logAdj <- log10(pvs)
lfc <- sig[,"logFC"]
names(logAdj) <- names(lfc) <- rownames(sig)
pvAdj <- list(log10.adjusted.PV=logAdj)
LFC <- list(LogFC=lfc)
legends <- c("Condition", "AT8", "P19")
heatName <- file.path(resultsPath, paste0(r1, "_p19Pos_condition.png"))
ch <- de.complexHeatmap(widthPng=17*480, heightPng=11*480,
                        pngName=heatName, compName="DemVsNoDem",
                        de=rownames(sig),
                                    subSort=subSort, subExp=regData,
                                    rowAnnot1=pvAdj,
                                    rowAnnot2=LFC, doPlot=TRUE)
write.csv(top, file.path(experimentPath, paste0(exCon$brainRegion,
                                                "_p19Pos_demVsnoDem.csv")))

log_info("The results are saved in ", experimentPath)
