# Supplementary material for: ZiPo: A Deep Neural Network to De-Noise Single-Cell RNA Sequencing Data
Source: IEEE Trans Comput Biol Bioinform. Author manuscript; Available in PMC 2026 Feb 17. (PMC12910556; doi:10.1109/TCBBIO.2025.3572783)
Supplement: tcbbio-3572783-mm [file NIHMS2129199-supplement-tcbbio-3572783-mm.zip › tcbbio-3572783-mm/code/senescence/Shiva/dsp/dsp.R]

## Shiva wrote this script to see if the expression of tangled protein is
## different from normal protein and also the difference between the
## environment of tangle vs normal.
## 2019-10-18.
## Regions of Interest (ROI):
##1) tangle-bearing neuron (small circle) (a)
##2) normal neuron (small circle) (c)
##3) environment of tangle-bearing neuron (larger 50um circle around neuron, periphery)(b)
##4) environment of normal neuron (larger 50um circle around neuron,
## periphery) (d)
##Each case (n=15) has 4 tangle-bearing neurons and 2 normal neurons.
##First: a) which proteins are differentially
##expressed comparing 1 vs 2? b) which proteins are differentially
##expressed comparing 3 vs 4?
##Second: Subgroups: a) old demented (OAD). b) young demented (YAD).
## c) old non-demented with AD path (NDAN)
##1) which proteins are differentially expressed in tangle-bearing
## neurons (ROI 1),comparing subgroups a, b and c?

##2) which proteins are differentially expressed in the environment of
##tangle-bearing neurons (ROI 3),comparing subgroups a, b and c?

##3) which proteins are differentially expressed in normal neurons
##(ROI 2), comparing subgroups a, b and c?

##4) which proteins are differentially expressed in the environment of
##normal neurons (ROI 4), comparing subgroups a, b and c?
## Please remove B118 from the analysis.

## Jamie's email on 2020-01-21:
##Compare tangle-bearing neurons in the 2 subgroups (demented vs
##non-demented), normal neurons in the 2 subgroups, the environments
##of tangle-bearing neurons, and environments of normal neurons
if(doExperiment1){
    print("Loading csv file...")
    dsp <- read.csv(normalizedDspFile, stringsAsFactors=FALSE)
    rownames(dsp) <- dsp[, "Antigen"]
    dsp <- dsp[, -which(colnames(dsp) %in% "Antigen")]
    print(dim(dsp))
    dsp <- log(dsp+1)
    print("Removing case B118")
    dsp <- dsp[, !grepl("B118", colnames(dsp))]
    print(paste("Dim after removing B118:", paste(dim(dsp),
                                                  collapse="*")))
    print("Keeping only re-run of case 2201")
    dsp <- dsp[, !grepl("UT006_2201_ROIROI", colnames(dsp))]
    print(dsp[1:4, 1:4])
    colnames(dsp) <- str_replace(colnames(dsp), "ROI0", "ROIROI_0")
    ## ^change all ROI to ROIROI
    colnames(dsp) <- str_replace(colnames(dsp), "rerun_", "")
    colnames(dsp) <- str_replace(colnames(dsp), "ROIROI_", "")
    colnames(dsp) <- gsub("^.*?_", "", colnames(dsp)) ##beginning of a
    ##character (^), any character(.), repeated zero or multiple
    ##time(*)
    colnames(dsp) <- sub("*\\.11", "", colnames(dsp))
    case <- read.csv(dspTransposedFile, stringsAsFactors=FALSE)
    case <- case[, !colnames(case) %in% "our.new.subgroups"]
    case[, "ROI.1.6..1.4.NFT..5.6.CTL."] <- paste0("0", case[,
                                                             "ROI.1.6..1.4.NFT..5.6.CTL."])
    subCase <- case[, c("case.ID", "ROI.1.6..1.4.NFT..5.6.CTL.", "ROI..a.d.")]
}
if(allRoi){
    load(dspNewRoiFile, v=TRUE) ##dsp
    dsp <- log(dsp+1)
    load(caseFile, v=TRUE) ##case
}

rownames(dsp)[rownames(dsp) %in% "Ki-67"] <- "Ki67"
rownames(dsp)[rownames(dsp) %in% "TAU"] <- "Tau"
rownames(dsp)[rownames(dsp) %in% "P.TAU.S404"] <- "Tau pSer404"
rownames(dsp)[rownames(dsp) %in% "P.tau.S214"] <- "Tau pSer214"
rownames(dsp)[rownames(dsp) %in% "P.TAU.S396"] <- "Tau pSer396"
rownames(dsp)[rownames(dsp) %in% "P.tau.S199"] <- "Tau pSer199"
rownames(dsp)[rownames(dsp) %in% "P.TAU.T231"] <- "Tau pThr231"
rownames(dsp)[rownames(dsp) %in% "ITGAX..CD11c."] <- "ITGAX"

newAgeFile <- read.csv(file.path(dataPath,
                                 "DSP_new_subgroups.csv"),
                       stringsAsFactors=FALSE)
if(doMCI){
    print("Changing MCI subjects from demented to ND...")
    id <- which(newAgeFile[, "group.based.on.MMSE.or.Braak.stage"] %in%
                "MCI")
    newAgeFile[id, "our.new.subgroups"] <- "ND"
}
newAgeFile <- newAgeFile[-grep("1803", newAgeFile[, "case.ID"]),]
##browser()
if(doExperiment2){
    subDsp <- dsp[, -grep("1803", colnames(dsp))]
}else{
    subDsp <- dsp
}
print(subDsp[1:4, 1:10])
if(doExperiment2){
    clinical <- merge(case, newAgeFile, by.x="case", by.y="case.ID")
    rownames(clinical) <- clinical[, "ROID"]
}else{
    clinical <- merge(subCase, newAgeFile, by.x="case.ID", by.y="case.ID")
    rownames(clinical) <- paste(clinical$case.ID,
                                 clinical$ROI.1.6..1.4.NFT..5.6.CTL.,
                                clinical$ROI..a.d., sep="_")
}
if(doPtau){
    ptau <- c("P.TAU.S404", "P.tau.S199", "P.tau.S214", "P.TAU.S396",
              "P.TAU.T231")
    subDsp <- subDsp[!rownames(subDsp) %in% ptau, ]
}

spDsp <- strsplit(colnames(subDsp), "_")
##Creating target file. Columns are Case, Sample_source, ROI, age and sex
spDsp1 <- unlist(spDsp[1])
target <- cbind(case=spDsp1[1], Sample_source=spDsp1[2],
                ROI=spDsp1[3])
for(s2 in 2:length(spDsp)){
    unl <- unlist(spDsp[s2])
    target <- rbind(target, unl)
}

rownames(target) <- colnames(subDsp)
target <- as.data.frame(target)
target <- cbind(target, Sex=clinical[rownames(target), "sex"])
target <- cbind(target, Braak=clinical[rownames(target), "given.Braak.stage"])
##target <- cbind(target, Subgroups=dspTr[, "subgroup.from.Taglialeta"])
target <- cbind(target, Subgroups=factor(clinical[rownames(target),
                                                  "our.new.subgroups"]))
target <- cbind(target, Age=clinical[rownames(target), "age.at.death"])
target[, "Age"] <- as.character(target[, "Age"])
target[, "Age"][target[, "Age"] %in% ">89"] <- "90"
target[, "Age"] <- as.numeric(target[, "Age"])
save(target, file=file.path(experimentPath, "target.RData"))
if(dOnlyNd){
    target <- target[target[, "Subgroups"]=="ND",]
    subDsp <- subDsp[, rownames(target)]
}
if(dOnlyDem){
    target <- target[target[, "Subgroups"]=="DEM",]
    subDsp <- subDsp[, rownames(target)]
}
age <- target[, "Age"]
roi <- target[, "ROI"]
sex <- target[, "Sex"]
##browser()
design1 <- model.matrix(~0+roi+poly(age, 2)+sex, data=target)
colnames(design1)[colnames(design1) %in%
                  c("poly(age, 2)1", "poly(age, 2)2")] <- c("age", "age_sequared")

##estimate the correlation between measurements made on the same subject:
dupfit <- duplicateCorrelation(subDsp, design1,
                               block=target$case)
print("fitting the linear model...")
fit <- lmFit(subDsp, design1, correlation=dupfit$consensus,
             block=target$case)
##browser()
if(doExperiment2){
    contMatrix <- makeContrasts(tangleVsNormalNeu=roia-roic,
                            tangleVsNormalEnv=roib-roid,
                            tangleVsPlaque=roia-roie,
                            nueronVsPlaque=roic-roie,
                            tangleVsPlaqueEnv=roib-roif,
                            neuronVsPlaqueEnv=roid-roif,
                            levels=design1)
}else{
 contMatrix <- makeContrasts(tangleVsNormalNeu=roia-roic,
                             tangleVsNormalEnv=roib-roid, levels=design1)
}


fit2 <- contrasts.fit(fit, contMatrix)
fit2 <- eBayes(fit2)

## tangleVsNormalNeu
ntN <- topTable(fit2, num=Inf, coef="tangleVsNormalNeu") ##nromal
##tangle neuron
deNtN <- ntN[ntN[, "adj.P.Val"]< 0.01, ]
deNtN <- deNtN[!rownames(deNtN) %in% "Ms IgG1", ]
print(dim(deNtN))
##browser()
write.csv(ntN, file=file.path(experimentPath,
                                "DE_neuron_tangle_normal.csv"))
##tangleVsNormalEnv
ntEn <- topTable(fit2, num=Inf, coef="tangleVsNormalEnv")
deNtEn <- ntEn[ntEn[, "adj.P.Val"]< 0.01, ]
print(dim(deNtEn))
write.csv(ntEn, file=file.path(experimentPath,
                                 "DE_env_tangle_normal.csv"))
if(doExperiment2){
    ##tangleVsPlaque
    tnPl <- topTable(fit2, num=Inf, coef="tangleVsPlaque")
    deTnPl <- tnPl[tnPl[, "adj.P.Val"]< 0.01, ]
    print(dim(deTnPl))
    write.csv(deTnPl, file=file.path(experimentPath, "DE_tangle_plaque.csv"))
    ##nueronVsPlaque
    nePl <- topTable(fit2, num=Inf, coef="nueronVsPlaque")
    deNePl <- nePl[nePl[, "adj.P.Val"]< 0.01, ]
    print(dim(deNePl))
    write.csv(deNePl, file=file.path(experimentPath, "DE_neuron_plaque.csv"))
    ##tangleVsPlaqueEnv
    tnPlEn <- topTable(fit2, num=Inf, coef="tangleVsPlaqueEnv")
    deTnPlEn <- tnPlEn[tnPlEn[, "adj.P.Val"]< 0.01, ]
    print(dim(deTnPlEn))
    write.csv(deTnPlEn, file=file.path(experimentPath, "DE_tangle_plaque_env.csv"))
    ##neuronVsPlaqueEnv
    nePlEn <- topTable(fit2, num=Inf, coef="neuronVsPlaqueEnv")
    deNePlEn <- nePlEn[nePlEn[, "adj.P.Val"]< 0.01, ]
    print(dim(deNePlEn))
    write.csv(deNePlEn, file=file.path(experimentPath, "DE_neuron_plaque_env.csv"))

    ##browser()
    comparisons <- list(ac=c("a", "c"), bd=c("b", "d"), ae=c("a", "e"),
                        ce=c("c", "e"), bf=c("b", "f"), df=c("d", "f"))
    ##comparisons <- list(ce=c("c", "e"))
    deTotal <- list(deNtN, deNtEn, deTnPl, deNePl, deTnPlEn, deNePlEn)
}else{
    comparisons <- list(ac=c("a", "c"), bd=c("b", "d"))
    deTotal <- list(deNtN, deNtEn)
}

for(l1 in 1:length(comparisons)){
    if(nrow(deTotal[[l1]]>0)){
        subTarget <- target[target[, "ROI"] %in% comparisons[[l1]], ]
        subTarget[subTarget$ROI %in% "a", "ROI"] <- "NFT+"
        subTarget[subTarget$ROI %in% "c", "ROI"] <- "NFT-"
        subTarget[subTarget$ROI %in% "b", "ROI"] <- "Environment+"
        subTarget[subTarget$ROI %in% "d", "ROI"] <- "Environment-"
        subDsp2 <- subDsp[, rownames(subTarget)]
        subSort <- subTarget[order(subTarget$ROI), ]
        subCase <- subSort$ROI
        ##levels(subCase)[levels(subCase) %in% comparisons[[1]][1]] <- "NFT+"
        ##levels(subCase)[levels(subCase) %in% comparisons[[1]][2]]  <- "NFT-"
        logAdj <- log10(deTotal[[l1]]$adj.P.Val)
        names(logAdj) <- rownames(deTotal[[l1]])
        lfc <- deTotal[[l1]]$logFC
        names(lfc) <- rownames(deTotal[[l1]])
        if(sum(lfc>0)!=length(lfc) & sum(lfc<0)!=length(lfc)){
            p1 <- plot.ac.dsp(path1=experimentPath, de=deTotal[[l1]],
                              Cases=subCase, acSort=subSort,
                              acDsp=subDsp2, pv=logAdj, lf=lfc,
                              comparisons=comparisons, l1=l1)
        }else{
            p2 <- plot.bd.dsp(path2=experimentPath, de=deTotal[[l1]],
                              Cases=subCase, bdSort=subSort,
                              bdDsp=subDsp2, pv=logAdj, lf=lfc,
                              comparisons=comparisons, l1=l1)
        }
    }
}
print("Done!")
browser()
a1 <- analyze.dspNewAge(target2=target, path3=experimentPath, dsp=subDsp)


if(FALSE){ ##boxplots
    ser <- c(851.5, 143.85, 374.75, 142.96, 381.15, 230.22, 248.86, 173.42, 12.79,
             129.71, 15.42, 93.93)
    spr <- c(21.2, 1.5, 23.3, 2, 32.5, 1.2, 57.1, 1.7, 0.5, 0.6, 0.3, 0.7)
    uer <- c(56.4, 290.72, 303.53, 289.9, 307.92, 435.53, 47.99, 271.12, 26.6,
             220.92, 15.39,207.7)

    upr <- c(6, 5, 10.5, 6.3, 17.7, 10, 8.7, 8.9, 3.7, 6.7, 3.1, 5.8)
    decorate_heatmap_body("Expression", {
        i = which(colnames(tAcDsp) == "1791.11_04_a")
        x = i/ncol(tAcDsp)
        grid.lines(c(x, x), c(x,0, -7, 2.2), gp = gpar(lwd = 8, lty = 1))})

    decorate_heatmap_body("Expression", {
        i = which(colnames(tBdDsp) == "1791.11_04_b")
        x = i/ncol(tBdDsp)
        grid.lines(c(x, x), c(x,0, 0, 1.155), gp = gpar(lwd = 8, lty = 1))})
    a <- b <- NULL
    for(i in 1:nrow(subTarget)){
        a <- mean(subDsp[, rownames(subTarget)[i]])
        b <- c(b,a)}
    png(file.path(dsPath, "ac_old.png"), res=200, width=4*480, height=4*480)
    ggplot(s, aes(x=ROI, y=ex, fill=ROI))+geom_boxplot()
    dev.off()
}
