# Supplementary material for: ZiPo: A Deep Neural Network to De-Noise Single-Cell RNA Sequencing Data
Source: IEEE Trans Comput Biol Bioinform. Author manuscript; Available in PMC 2026 Feb 17. (PMC12910556; doi:10.1109/TCBBIO.2025.3572783)
Supplement: tcbbio-3572783-mm [file NIHMS2129199-supplement-tcbbio-3572783-mm.zip › tcbbio-3572783-mm/code/senescence/Shiva/dsp/experiments/2023-03-07_reproducePhaseI.yaml]

tasks: [ "de" ] ##prepGeomxMir, de, metHeatmap
pvThreshold: 0.01
verbose: FALSE
doPng: TRUE ## set to false for report
doDevOff: TRUE ## set to false for report
de:
  doAt8: FALSE ## do the DE on AT8. If False, DE is done on P19 
  removeOutlier: TRUE ## this flag removes case 7273
  adjustCase: FALSE
  removeOldTissue: TRUE ## set to TRUE when focusing on P19
  doResid: TRUE ##use residuals to calculate eigengenes and plots
