# Supplementary material for: ZiPo: A Deep Neural Network to De-Noise Single-Cell RNA Sequencing Data
Source: IEEE Trans Comput Biol Bioinform. Author manuscript; Available in PMC 2026 Feb 17. (PMC12910556; doi:10.1109/TCBBIO.2025.3572783)
Supplement: tcbbio-3572783-mm [file NIHMS2129199-supplement-tcbbio-3572783-mm.zip › tcbbio-3572783-mm/code/senescence/Shiva/dsp/experiments/2023-06-05_trajectory.yaml]

tasks: [ "trajectory" ] ##prepGeomxMir, de, metHeatmap
pvThreshold: 0.01
verbose: TRUE
removeTau: FALSE
useAdjusted: TRUE
reduction: UMAP
doPng: TRUE ## set to false for report
doDevOff: TRUE ## set to false for report
doPca: FALSE
