# Supplementary material for: ZiPo: A Deep Neural Network to De-Noise Single-Cell RNA Sequencing Data
Source: IEEE Trans Comput Biol Bioinform. Author manuscript; Available in PMC 2026 Feb 17. (PMC12910556; doi:10.1109/TCBBIO.2025.3572783)
Supplement: tcbbio-3572783-mm [file NIHMS2129199-supplement-tcbbio-3572783-mm.zip › tcbbio-3572783-mm/code/senescence/Shiva/dsp/experiments/2025-02-12_tdpScore.yaml~]

purpose: "Shiva ran this experiment to prepare GeoMx data and perform DE analysis on the HSA data provided by Angelique."
tasks: [ "prepGeoMx", "dspNorm", "deGeoMx" ]
dataset: "hsa-pDTP43"
resultMidfix: "dsp"

params:
  common:
    saveFolder: "hsa-pDTP43/normalized" ##"hsa-pDTP43" ## name it the same as the
                            ## dataset. Unless you have to read the normalize
                            ##  data from another folder
  prepGeoMx:
    excelFile: "QC_Data_with_Case_List_ADG012925.xlsx"
    sep: NULL
    sheetName: "Clean QC" ##Which sheet name to be prepared. Shiva updated
                    ##other experiments based on this new entry
  dspNorm:
    antibodies:
      bg: ["Rb IgG", "Ms IgG1", "Ms IgG2a"]
      hk: ["S6", "Histone H3", "GAPDH"]
    removeOutlier: TRUE
    normalizeBy: "hk"
  deGeoMx:
    batch: NULL  ## it adjusts for this variable when plotting
    confounds: NULL
    conditions:
      Segment.Tags: ["GFAP", "Iba1"]
    mainVar: "hsindex"
    Cell_type: ["GFAP", "Iba1"]
    legends: ["hsindex", "TDP", "TDP.score", "Cases"]
