# Supplementary material for: ZiPo: A Deep Neural Network to De-Noise Single-Cell RNA Sequencing Data
Source: IEEE Trans Comput Biol Bioinform. Author manuscript; Available in PMC 2026 Feb 17. (PMC12910556; doi:10.1109/TCBBIO.2025.3572783)
Supplement: tcbbio-3572783-mm [file NIHMS2129199-supplement-tcbbio-3572783-mm.zip › tcbbio-3572783-mm/code/senescence/Shiva/dsp/geomx_report.log]

This is pdfTeX, Version 3.141592653-2.6-1.40.24 (TeX Live 2022) (preloaded format=pdflatex 2023.3.1)  19 APR 2023 18:24
entering extended mode
 restricted \write18 enabled.
 %&-line parsing enabled.
**geomx_report.tex
(./geomx_report.tex
LaTeX2e <2021-11-15> patch level 1
L3 programming layer <2022-02-24> (/usr/local/texlive/2022/texmf-dist/tex/latex
/base/article.cls
Document Class: article 2021/10/04 v1.4n Standard LaTeX document class
(/usr/local/texlive/2022/texmf-dist/tex/latex/base/size10.clo
File: size10.clo 2021/10/04 v1.4n Standard LaTeX file (size option)
)
\c@part=\count185
\c@section=\count186
\c@subsection=\count187
\c@subsubsection=\count188
\c@paragraph=\count189
\c@subparagraph=\count190
\c@figure=\count191
\c@table=\count192
\abovecaptionskip=\skip47
\belowcaptionskip=\skip48
\bibindent=\dimen138
) (/usr/local/texlive/2022/texmf-dist/tex/latex/graphics/graphicx.sty
Package: graphicx 2021/09/16 v1.2d Enhanced LaTeX Graphics (DPC,SPQR)
(/usr/local/texlive/2022/texmf-dist/tex/latex/graphics/keyval.sty
Package: keyval 2014/10/28 v1.15 key=value parser (DPC)
\KV@toks@=\toks16
) (/usr/local/texlive/2022/texmf-dist/tex/latex/graphics/graphics.sty
Package: graphics 2021/03/04 v1.4d Standard LaTeX Graphics (DPC,SPQR)
(/usr/local/texlive/2022/texmf-dist/tex/latex/graphics/trig.sty
Package: trig 2021/08/11 v1.11 sin cos tan (DPC)
) (/usr/local/texlive/2022/texmf-dist/tex/latex/graphics-cfg/graphics.cfg
File: graphics.cfg 2016/06/04 v1.11 sample graphics configuration
)
Package graphics Info: Driver file: pdftex.def on input line 107.
(/usr/local/texlive/2022/texmf-dist/tex/latex/graphics-def/pdftex.def
File: pdftex.def 2020/10/05 v1.2a Graphics/color driver for pdftex
))
\Gin@req@height=\dimen139
\Gin@req@width=\dimen140
) (/usr/local/texlive/2022/texmf-dist/tex/latex/xcolor/xcolor.sty
Package: xcolor 2021/10/31 v2.13 LaTeX color extensions (UK)
(/usr/local/texlive/2022/texmf-dist/tex/latex/graphics-cfg/color.cfg
File: color.cfg 2016/01/02 v1.6 sample color configuration
)
Package xcolor Info: Driver file: pdftex.def on input line 227.
Package xcolor Info: Model `cmy' substituted by `cmy0' on input line 1352.
Package xcolor Info: Model `hsb' substituted by `rgb' on input line 1356.
Package xcolor Info: Model `RGB' extended on input line 1368.
Package xcolor Info: Model `HTML' substituted by `rgb' on input line 1370.
Package xcolor Info: Model `Hsb' substituted by `hsb' on input line 1371.
Package xcolor Info: Model `tHsb' substituted by `hsb' on input line 1372.
Package xcolor Info: Model `HSB' substituted by `hsb' on input line 1373.
Package xcolor Info: Model `Gray' substituted by `gray' on input line 1374.
Package xcolor Info: Model `wave' substituted by `hsb' on input line 1375.
) (/usr/local/texlive/2022/texmf-dist/tex/latex/framed/framed.sty
Package: framed 2011/10/22 v 0.96: framed or shaded text with page breaks
\OuterFrameSep=\skip49
\fb@frw=\dimen141
\fb@frh=\dimen142
\FrameRule=\dimen143
\FrameSep=\dimen144
) (/usr/local/texlive/2022/texmf-dist/tex/latex/base/alltt.sty
Package: alltt 2021/01/29 v2.0g defines alltt environment
) (/usr/local/texlive/2022/texmf-dist/tex/latex/upquote/upquote.sty
Package: upquote 2012/04/19 v1.3 upright-quote and grave-accent glyphs in verba
tim
) (/usr/local/texlive/2022/texmf-dist/tex/latex/l3backend/l3backend-pdftex.def
File: l3backend-pdftex.def 2022-02-07 L3 backend support: PDF output (pdfTeX)
\l__color_backend_stack_int=\count193
\l__pdf_internal_box=\box50
) (./geomx_report.aux)
\openout1 = `geomx_report.aux'.

LaTeX Font Info:    Checking defaults for OML/cmm/m/it on input line 57.
LaTeX Font Info:    ... okay on input line 57.
LaTeX Font Info:    Checking defaults for OMS/cmsy/m/n on input line 57.
LaTeX Font Info:    ... okay on input line 57.
LaTeX Font Info:    Checking defaults for OT1/cmr/m/n on input line 57.
LaTeX Font Info:    ... okay on input line 57.
LaTeX Font Info:    Checking defaults for T1/cmr/m/n on input line 57.
LaTeX Font Info:    ... okay on input line 57.
LaTeX Font Info:    Checking defaults for TS1/cmr/m/n on input line 57.
LaTeX Font Info:    ... okay on input line 57.
LaTeX Font Info:    Checking defaults for OMX/cmex/m/n on input line 57.
LaTeX Font Info:    ... okay on input line 57.
LaTeX Font Info:    Checking defaults for U/cmr/m/n on input line 57.
LaTeX Font Info:    ... okay on input line 57.
(/usr/local/texlive/2022/texmf-dist/tex/context/base/mkii/supp-pdf.mkii
[Loading MPS to PDF converter (version 2006.09.02).]
\scratchcounter=\count194
\scratchdimen=\dimen145
\scratchbox=\box51
\nofMPsegments=\count195
\nofMParguments=\count196
\everyMPshowfont=\toks17
\MPscratchCnt=\count197
\MPscratchDim=\dimen146
\MPnumerator=\count198
\makeMPintoPDFobject=\count199
\everyMPtoPDFconversion=\toks18
) (/usr/local/texlive/2022/texmf-dist/tex/latex/epstopdf-pkg/epstopdf-base.sty
Package: epstopdf-base 2020-01-24 v2.11 Base part for package epstopdf
Package epstopdf-base Info: Redefining graphics rule for `.eps' on input line 4
85.
(/usr/local/texlive/2022/texmf-dist/tex/latex/latexconfig/epstopdf-sys.cfg
File: epstopdf-sys.cfg 2010/07/13 v1.3 Configuration of (r)epstopdf for TeX Liv
e
))
LaTeX Font Info:    External font `cmex10' loaded for size
(Font)              <12> on input line 60.
LaTeX Font Info:    External font `cmex10' loaded for size
(Font)              <8> on input line 60.
LaTeX Font Info:    External font `cmex10' loaded for size
(Font)              <6> on input line 60.

Overfull \hbox (27.74675pt too wide) in paragraph at lines 81--81
[]\OT1/cmtt/m/it/10 ## The automatically generated colors map from the minus an
d plus 99^th
 []


Overfull \hbox (27.74675pt too wide) in paragraph at lines 81--81
\OT1/cmtt/m/it/10 ## the absolute values in the matrix. There are outliers in t
he matrix 
 []


Overfull \hbox (43.49661pt too wide) in paragraph at lines 81--81
\OT1/cmtt/m/it/10 ## whose patterns might be hidden by this color mapping. You 
can manually 
 []

<figure/DE-1.pdf, id=1, 722.7pt x 505.89pt>
File: figure/DE-1.pdf Graphic file (type pdf)
<use figure/DE-1.pdf>
Package pdftex.def Info: figure/DE-1.pdf  used on input line 82.
(pdftex.def)             Requested size: 345.0pt x 241.49672pt.

Overfull \hbox (15.0pt too wide) in paragraph at lines 82--83
[][] 
 []

[1

{/usr/local/texlive/2022/texmf-var/fonts/map/pdftex/updmap/pdftex.map}]
Overfull \hbox (53.99652pt too wide) in paragraph at lines 90--90
[]\OT1/cmtt/m/n/10 ## [1] "CD40,BRAF,Phospho-p44-42 MAPK ERK1-2 (T202-Y204),p44
-42 MAPK ERK1-2"[] 
 []


Overfull \hbox (22.4968pt too wide) in paragraph at lines 90--90
[]\OT1/cmtt/m/n/10 ## [1] "Phospho-c-RAF (S338),NeuN,Histone H3,Phospho-MEK1 (S
217-S221)"[] 
 []

<figure/DE-2.pdf, id=12, 722.7pt x 505.89pt>
File: figure/DE-2.pdf Graphic file (type pdf)
<use figure/DE-2.pdf>
Package pdftex.def Info: figure/DE-2.pdf  used on input line 92.
(pdftex.def)             Requested size: 345.0pt x 241.49672pt.

Overfull \hbox (15.0pt too wide) in paragraph at lines 92--93
[][] 
 []

[2 <./figure/DE-1.pdf>]
<figure/DE-3.pdf, id=22, 722.7pt x 505.89pt>
File: figure/DE-3.pdf Graphic file (type pdf)
<use figure/DE-3.pdf>
Package pdftex.def Info: figure/DE-3.pdf  used on input line 94.
(pdftex.def)             Requested size: 345.0pt x 241.49672pt.

Overfull \hbox (15.0pt too wide) in paragraph at lines 94--95
[][] 
 []

<figure/DE-4.pdf, id=23, 722.7pt x 505.89pt>
File: figure/DE-4.pdf Graphic file (type pdf)
<use figure/DE-4.pdf>
Package pdftex.def Info: figure/DE-4.pdf  used on input line 96.
(pdftex.def)             Requested size: 345.0pt x 241.49672pt.

Overfull \hbox (15.0pt too wide) in paragraph at lines 96--97
[][] 
 []

[3 <./figure/DE-2.pdf> <./figure/DE-3.pdf>]
<figure/DE-5.pdf, id=39, 722.7pt x 505.89pt>
File: figure/DE-5.pdf Graphic file (type pdf)
<use figure/DE-5.pdf>
Package pdftex.def Info: figure/DE-5.pdf  used on input line 98.
(pdftex.def)             Requested size: 345.0pt x 241.49672pt.

Overfull \hbox (15.0pt too wide) in paragraph at lines 98--99
[][] 
 []

<figure/DE-6.pdf, id=40, 722.7pt x 505.89pt>
File: figure/DE-6.pdf Graphic file (type pdf)
<use figure/DE-6.pdf>
Package pdftex.def Info: figure/DE-6.pdf  used on input line 100.
(pdftex.def)             Requested size: 345.0pt x 241.49672pt.

Overfull \hbox (15.0pt too wide) in paragraph at lines 100--101
[][] 
 []

[4 <./figure/DE-4.pdf> <./figure/DE-5.pdf>]
<figure/DE-7.pdf, id=56, 722.7pt x 505.89pt>
File: figure/DE-7.pdf Graphic file (type pdf)
<use figure/DE-7.pdf>
Package pdftex.def Info: figure/DE-7.pdf  used on input line 107.
(pdftex.def)             Requested size: 345.0pt x 241.49672pt.

Overfull \hbox (15.0pt too wide) in paragraph at lines 107--108
[][] 
 []

<figure/DE-8.pdf, id=57, 722.7pt x 505.89pt>
File: figure/DE-8.pdf Graphic file (type pdf)
<use figure/DE-8.pdf>
Package pdftex.def Info: figure/DE-8.pdf  used on input line 109.
(pdftex.def)             Requested size: 345.0pt x 241.49672pt.

Overfull \hbox (15.0pt too wide) in paragraph at lines 109--110
[][] 
 []

[5 <./figure/DE-6.pdf> <./figure/DE-7.pdf>]
<figure/DE-9.pdf, id=73, 722.7pt x 505.89pt>
File: figure/DE-9.pdf Graphic file (type pdf)
<use figure/DE-9.pdf>
Package pdftex.def Info: figure/DE-9.pdf  used on input line 111.
(pdftex.def)             Requested size: 345.0pt x 241.49672pt.

Overfull \hbox (15.0pt too wide) in paragraph at lines 111--112
[][] 
 []

<figure/DE-10.pdf, id=74, 722.7pt x 505.89pt>
File: figure/DE-10.pdf Graphic file (type pdf)
<use figure/DE-10.pdf>
Package pdftex.def Info: figure/DE-10.pdf  used on input line 116.
(pdftex.def)             Requested size: 345.0pt x 241.49672pt.

Overfull \hbox (15.0pt too wide) in paragraph at lines 116--117
[][] 
 []

[6 <./figure/DE-8.pdf> <./figure/DE-9.pdf>]
<figure/DE-11.pdf, id=90, 722.7pt x 505.89pt>
File: figure/DE-11.pdf Graphic file (type pdf)
<use figure/DE-11.pdf>
Package pdftex.def Info: figure/DE-11.pdf  used on input line 126.
(pdftex.def)             Requested size: 345.0pt x 241.49672pt.

Overfull \hbox (15.0pt too wide) in paragraph at lines 126--127
[][] 
 []

[7 <./figure/DE-10.pdf>]
<figure/DE-12.pdf, id=101, 722.7pt x 505.89pt>
File: figure/DE-12.pdf Graphic file (type pdf)
<use figure/DE-12.pdf>
Package pdftex.def Info: figure/DE-12.pdf  used on input line 128.
(pdftex.def)             Requested size: 345.0pt x 241.49672pt.

Overfull \hbox (15.0pt too wide) in paragraph at lines 128--129
[][] 
 []

<figure/DE-13.pdf, id=102, 722.7pt x 505.89pt>
File: figure/DE-13.pdf Graphic file (type pdf)
<use figure/DE-13.pdf>
Package pdftex.def Info: figure/DE-13.pdf  used on input line 130.
(pdftex.def)             Requested size: 345.0pt x 241.49672pt.

Overfull \hbox (15.0pt too wide) in paragraph at lines 130--131
[][] 
 []

[8 <./figure/DE-11.pdf> <./figure/DE-12.pdf>]
<figure/DE-14.pdf, id=118, 722.7pt x 505.89pt>
File: figure/DE-14.pdf Graphic file (type pdf)
<use figure/DE-14.pdf>
Package pdftex.def Info: figure/DE-14.pdf  used on input line 132.
(pdftex.def)             Requested size: 345.0pt x 241.49672pt.

Overfull \hbox (15.0pt too wide) in paragraph at lines 132--133
[][] 
 []

<figure/DE-15.pdf, id=119, 722.7pt x 505.89pt>
File: figure/DE-15.pdf Graphic file (type pdf)
<use figure/DE-15.pdf>
Package pdftex.def Info: figure/DE-15.pdf  used on input line 134.
(pdftex.def)             Requested size: 345.0pt x 241.49672pt.

Overfull \hbox (15.0pt too wide) in paragraph at lines 134--135
[][] 
 []

[9 <./figure/DE-13.pdf> <./figure/DE-14.pdf>]
<figure/DE-16.pdf, id=135, 722.7pt x 505.89pt>
File: figure/DE-16.pdf Graphic file (type pdf)
<use figure/DE-16.pdf>
Package pdftex.def Info: figure/DE-16.pdf  used on input line 141.
(pdftex.def)             Requested size: 345.0pt x 241.49672pt.

Overfull \hbox (15.0pt too wide) in paragraph at lines 141--142
[][] 
 []

<figure/DE-17.pdf, id=136, 722.7pt x 505.89pt>
File: figure/DE-17.pdf Graphic file (type pdf)
<use figure/DE-17.pdf>
Package pdftex.def Info: figure/DE-17.pdf  used on input line 143.
(pdftex.def)             Requested size: 345.0pt x 241.49672pt.

Overfull \hbox (15.0pt too wide) in paragraph at lines 143--144
[][] 
 []

[10 <./figure/DE-15.pdf> <./figure/DE-16.pdf>]
<figure/DE-18.pdf, id=152, 722.7pt x 505.89pt>
File: figure/DE-18.pdf Graphic file (type pdf)
<use figure/DE-18.pdf>
Package pdftex.def Info: figure/DE-18.pdf  used on input line 145.
(pdftex.def)             Requested size: 345.0pt x 241.49672pt.

Overfull \hbox (15.0pt too wide) in paragraph at lines 145--146
[][] 
 []

<~/proj/dementia/result/dsp/2023-03-07_reproducePhaseI/p19/adjustCase_FALSE/res
iduals/EC_PosVsNeg.png, id=153, 8189.59625pt x 5299.8pt>
File: ~/proj/dementia/result/dsp/2023-03-07_reproducePhaseI/p19/adjustCase_FALS
E/residuals/EC_PosVsNeg.png Graphic file (type png)
<use ~/proj/dementia/result/dsp/2023-03-07_reproducePhaseI/p19/adjustCase_FALSE
/residuals/EC_PosVsNeg.png>
Package pdftex.def Info: ~/proj/dementia/result/dsp/2023-03-07_reproducePhaseI/
p19/adjustCase_FALSE/residuals/EC_PosVsNeg.png  used on input line 158.
(pdftex.def)             Requested size: 426.79134pt x 276.16536pt.
<~/proj/dementia/result/dsp/2023-03-07_reproducePhaseI/p19/adjustCase_FALSE/res
iduals/CA1_PosVsNeg.png, id=155, 8189.59625pt x 5299.8pt>
File: ~/proj/dementia/result/dsp/2023-03-07_reproducePhaseI/p19/adjustCase_FALS
E/residuals/CA1_PosVsNeg.png Graphic file (type png)
<use ~/proj/dementia/result/dsp/2023-03-07_reproducePhaseI/p19/adjustCase_FALSE
/residuals/CA1_PosVsNeg.png>
Package pdftex.def Info: ~/proj/dementia/result/dsp/2023-03-07_reproducePhaseI/
p19/adjustCase_FALSE/residuals/CA1_PosVsNeg.png  used on input line 159.
(pdftex.def)             Requested size: 426.79134pt x 276.16536pt.

Overfull \hbox (81.79134pt too wide) in paragraph at lines 158--160
 [][] 
 []


Overfull \hbox (81.79134pt too wide) in paragraph at lines 158--160
 [] 
 []


LaTeX Warning: Float too large for page by 24.33072pt on input line 160.

<~/proj/dementia/result/dsp/2023-03-07_reproducePhaseI/p19/adjustCase_FALSE/plo
ts/residuals/EC_20_dt.png, id=156, 1445.4pt x 1445.4pt>
File: ~/proj/dementia/result/dsp/2023-03-07_reproducePhaseI/p19/adjustCase_FALS
E/plots/residuals/EC_20_dt.png Graphic file (type png)
<use ~/proj/dementia/result/dsp/2023-03-07_reproducePhaseI/p19/adjustCase_FALSE
/plots/residuals/EC_20_dt.png>
Package pdftex.def Info: ~/proj/dementia/result/dsp/2023-03-07_reproducePhaseI/
p19/adjustCase_FALSE/plots/residuals/EC_20_dt.png  used on input line 173.
(pdftex.def)             Requested size: 284.52756pt x 284.53156pt.
<~/proj/dementia/result/dsp/2023-03-07_reproducePhaseI/p19/adjustCase_FALSE/plo
ts/residuals/CA1_20_dt.png, id=157, 1445.4pt x 1445.4pt>
File: ~/proj/dementia/result/dsp/2023-03-07_reproducePhaseI/p19/adjustCase_FALS
E/plots/residuals/CA1_20_dt.png Graphic file (type png)
<use ~/proj/dementia/result/dsp/2023-03-07_reproducePhaseI/p19/adjustCase_FALSE
/plots/residuals/CA1_20_dt.png>
Package pdftex.def Info: ~/proj/dementia/result/dsp/2023-03-07_reproducePhaseI/
p19/adjustCase_FALSE/plots/residuals/CA1_20_dt.png  used on input line 174.
(pdftex.def)             Requested size: 284.52756pt x 284.53156pt.

LaTeX Warning: Float too large for page by 53.06311pt on input line 175.

<~/proj/dementia/result/dsp/2023-03-07_reproducePhaseI/p19/adjustCase_FALSE/plo
ts/residuals/EC_100_dt.png, id=158, 1445.4pt x 1445.4pt>
File: ~/proj/dementia/result/dsp/2023-03-07_reproducePhaseI/p19/adjustCase_FALS
E/plots/residuals/EC_100_dt.png Graphic file (type png)
<use ~/proj/dementia/result/dsp/2023-03-07_reproducePhaseI/p19/adjustCase_FALSE
/plots/residuals/EC_100_dt.png>
Package pdftex.def Info: ~/proj/dementia/result/dsp/2023-03-07_reproducePhaseI/
p19/adjustCase_FALSE/plots/residuals/EC_100_dt.png  used on input line 181.
(pdftex.def)             Requested size: 284.52756pt x 284.53156pt.
<~/proj/dementia/result/dsp/2023-03-07_reproducePhaseI/p19/adjustCase_FALSE/plo
ts/residuals/CA1_100_dt.png, id=159, 1445.4pt x 1445.4pt>
File: ~/proj/dementia/result/dsp/2023-03-07_reproducePhaseI/p19/adjustCase_FALS
E/plots/residuals/CA1_100_dt.png Graphic file (type png)
<use ~/proj/dementia/result/dsp/2023-03-07_reproducePhaseI/p19/adjustCase_FALSE
/plots/residuals/CA1_100_dt.png>
Package pdftex.def Info: ~/proj/dementia/result/dsp/2023-03-07_reproducePhaseI/
p19/adjustCase_FALSE/plots/residuals/CA1_100_dt.png  used on input line 182.
(pdftex.def)             Requested size: 284.52756pt x 284.53156pt.

LaTeX Warning: Float too large for page by 53.06311pt on input line 183.

[11 <./figure/DE-17.pdf> <./figure/DE-18.pdf>] [12 </Users/kazempour/proj/demen
tia/result/dsp/2023-03-07_reproducePhaseI/p19/adjustCase_FALSE/residuals/EC_Pos
VsNeg.png> </Users/kazempour/proj/dementia/result/dsp/2023-03-07_reproducePhase
I/p19/adjustCase_FALSE/residuals/CA1_PosVsNeg.png>] [13 </Users/kazempour/proj/
dementia/result/dsp/2023-03-07_reproducePhaseI/p19/adjustCase_FALSE/plots/resid
uals/EC_20_dt.png> </Users/kazempour/proj/dementia/result/dsp/2023-03-07_reprod
ucePhaseI/p19/adjustCase_FALSE/plots/residuals/CA1_20_dt.png>] [14 </Users/kaze
mpour/proj/dementia/result/dsp/2023-03-07_reproducePhaseI/p19/adjustCase_FALSE/
plots/residuals/EC_100_dt.png> </Users/kazempour/proj/dementia/result/dsp/2023-
03-07_reproducePhaseI/p19/adjustCase_FALSE/plots/residuals/CA1_100_dt.png>] (./
geomx_report.aux) ) 
Here is how much of TeX's memory you used:
 2107 strings out of 478268
 36113 string characters out of 5846348
 325392 words of memory out of 5000000
 20305 multiletter control sequences out of 15000+600000
 472630 words of font info for 40 fonts, out of 8000000 for 9000
 1141 hyphenation exceptions out of 8191
 55i,6n,62p,461b,240s stack positions out of 10000i,1000n,20000p,200000b,200000s
</usr/local/texlive/2022/texmf-dist/fonts/type1/public/amsfo
nts/cm/cmitt10.pfb></usr/local/texlive/2022/texmf-dist/fonts/type1/public/amsfo
nts/cm/cmr10.pfb></usr/local/texlive/2022/texmf-dist/fonts/type1/public/amsfont
s/cm/cmr12.pfb></usr/local/texlive/2022/texmf-dist/fonts/type1/public/amsfonts/
cm/cmr17.pfb></usr/local/texlive/2022/texmf-dist/fonts/type1/public/amsfonts/cm
/cmtt10.pfb>
Output written on geomx_report.pdf (14 pages, 3410537 bytes).
PDF statistics:
 215 PDF objects out of 1000 (max. 8388607)
 139 compressed objects within 2 object streams
 0 named destinations out of 1000 (max. 500000)
 121 words of extra memory for PDF output out of 10000 (max. 10000000)
