# Supplementary material for: ZiPo: A Deep Neural Network to De-Noise Single-Cell RNA Sequencing Data
Source: IEEE Trans Comput Biol Bioinform. Author manuscript; Available in PMC 2026 Feb 17. (PMC12910556; doi:10.1109/TCBBIO.2025.3572783)
Supplement: tcbbio-3572783-mm [file NIHMS2129199-supplement-tcbbio-3572783-mm.zip › tcbbio-3572783-mm/code/senescence/Shiva/dsp/geomx_report.Rmd]

---
title: "Analysis of GeoMx phase I"
author: "Shiva Kazempour"
date: "03/02/2023"
output: 
  pdf_document:
    keep_tex: true
---
This is a report generated by `knitr::spin()`

```{r setup, include=FALSE}
opts_chunk$set(echo=TRUE)
```
```{r echo=FALSE, fig.width=7}
source("runall.R")
```
