# Supplementary material for: ZiPo: A Deep Neural Network to De-Noise Single-Cell RNA Sequencing Data
Source: IEEE Trans Comput Biol Bioinform. Author manuscript; Available in PMC 2026 Feb 17. (PMC12910556; doi:10.1109/TCBBIO.2025.3572783)
Supplement: tcbbio-3572783-mm [file NIHMS2129199-supplement-tcbbio-3572783-mm.zip › tcbbio-3572783-mm/code/senescence/Shiva/dsp/geomx_report.Rnw]

\documentclass{article}
\usepackage{graphicx}
\graphicspath{
  {\string~/proj/dementia/result/dsp/2023-03-07_reproducePhaseI/p19/adjustCase_FALSE/}
}

\begin{document}
\title{Analysis of GeoMx phase I, P19}
\author{Shiva Kazempour Dehkordi}
\maketitle

This document includes the DE results on GeoMx data.
<<libraries, echo=FALSE, include=FALSE>>=
source("libraries.R")
##source("settings.R")
@

<<include=FALSE>>=
opts_chunk$set(concordance=TRUE)
knitr::opts_chunk$set(fig.width=10, fig.height=7)
@

<<DE, echo=FALSE, include=TRUE, message=TRUE, warning=FALSE, fig.keep='all'>>=
source("runall.R", local=knitr::knit_global())
##plot(cars)
@

Below are DE heatmaps for EC and CA1 respectively:

\begin{figure}
\caption{Heatmaps of DE proteins from EC (top) and CA1 (bottom)}
\centering
\includegraphics[width=15cm]{residuals/EC_PosVsNeg.png}
\includegraphics[width=15cm]{residuals/CA1_PosVsNeg.png}
\end{figure}


%\begin{figure}
%\caption{Heatmaps for the subset of DE proteins from EC (top) and CA1 (bottom)}
%\centering
%\includegraphics[width=15cm]{residuals/EC_sub_PosVsNeg.png}
%\includegraphics[width=15cm]{residuals/CA1_sub_PosVsNeg.png}
%\end{figure}

\begin{figure}
\caption{Decision tree based on minCases of 20 from EC (top) and CA1 (bottom)}
\centering
\includegraphics[width=10cm]{plots/residuals/EC_20_dt.png}
\includegraphics[width=10cm]{plots/residuals/CA1_20_dt.png}
\end{figure}


\begin{figure}
\caption{Decision tree based on minCases of 100 from EC (top) and CA1 (bottom)}
\centering
\includegraphics[width=10cm]{plots/residuals/EC_100_dt.png}
\includegraphics[width=10cm]{plots/residuals/CA1_100_dt.png}
\end{figure}


\end{document}
