# Supplementary material for: ZiPo: A Deep Neural Network to De-Noise Single-Cell RNA Sequencing Data
Source: IEEE Trans Comput Biol Bioinform. Author manuscript; Available in PMC 2026 Feb 17. (PMC12910556; doi:10.1109/TCBBIO.2025.3572783)
Supplement: tcbbio-3572783-mm [file NIHMS2129199-supplement-tcbbio-3572783-mm.zip › tcbbio-3572783-mm/code/senescence/Shiva/dsp/geomx_report.tex]

\documentclass{article}\usepackage[]{graphicx}\usepackage[]{xcolor}
% maxwidth is the original width if it is less than linewidth
% otherwise use linewidth (to make sure the graphics do not exceed the margin)
\makeatletter
\def\maxwidth{ %
  \ifdim\Gin@nat@width>\linewidth
    \linewidth
  \else
    \Gin@nat@width
  \fi
}
\makeatother

\definecolor{fgcolor}{rgb}{0.345, 0.345, 0.345}
\newcommand{\hlnum}[1]{\textcolor[rgb]{0.686,0.059,0.569}{#1}}%
\newcommand{\hlstr}[1]{\textcolor[rgb]{0.192,0.494,0.8}{#1}}%
\newcommand{\hlcom}[1]{\textcolor[rgb]{0.678,0.584,0.686}{\textit{#1}}}%
\newcommand{\hlopt}[1]{\textcolor[rgb]{0,0,0}{#1}}%
\newcommand{\hlstd}[1]{\textcolor[rgb]{0.345,0.345,0.345}{#1}}%
\newcommand{\hlkwa}[1]{\textcolor[rgb]{0.161,0.373,0.58}{\textbf{#1}}}%
\newcommand{\hlkwb}[1]{\textcolor[rgb]{0.69,0.353,0.396}{#1}}%
\newcommand{\hlkwc}[1]{\textcolor[rgb]{0.333,0.667,0.333}{#1}}%
\newcommand{\hlkwd}[1]{\textcolor[rgb]{0.737,0.353,0.396}{\textbf{#1}}}%
\let\hlipl\hlkwb

\usepackage{framed}
\makeatletter
\newenvironment{kframe}{%
 \def\at@end@of@kframe{}%
 \ifinner\ifhmode%
  \def\at@end@of@kframe{\end{minipage}}%
  \begin{minipage}{\columnwidth}%
 \fi\fi%
 \def\FrameCommand##1{\hskip\@totalleftmargin \hskip-\fboxsep
 \colorbox{shadecolor}{##1}\hskip-\fboxsep
     % There is no \\@totalrightmargin, so:
     \hskip-\linewidth \hskip-\@totalleftmargin \hskip\columnwidth}%
 \MakeFramed {\advance\hsize-\width
   \@totalleftmargin\z@ \linewidth\hsize
   \@setminipage}}%
 {\par\unskip\endMakeFramed%
 \at@end@of@kframe}
\makeatother

\definecolor{shadecolor}{rgb}{.97, .97, .97}
\definecolor{messagecolor}{rgb}{0, 0, 0}
\definecolor{warningcolor}{rgb}{1, 0, 1}
\definecolor{errorcolor}{rgb}{1, 0, 0}
\newenvironment{knitrout}{}{} % an empty environment to be redefined in TeX

\usepackage{alltt}
\usepackage{graphicx}
\graphicspath{
  {\string~/proj/dementia/result/dsp/2023-03-07_reproducePhaseI/p19/adjustCase_FALSE/}
}
\IfFileExists{upquote.sty}{\usepackage{upquote}}{}
\begin{document}
\title{Analysis of GeoMx phase I, P19}
\author{Shiva Kazempour Dehkordi}
\maketitle

This document includes the DE results on GeoMx data.


\begin{knitrout}
\definecolor{shadecolor}{rgb}{0.969, 0.969, 0.969}\color{fgcolor}\begin{kframe}
\begin{verbatim}
## [1] "DSP analysis started at:"
## [1] "2023-04-19 18:24:21 CDT"
## [1] "Loading libraries..."
## [1] "Calling libraries...."
## [1] "Setting result paths:"
## [1] "Dimension of clinical data is: 2016*20"
## [1] "Dimension of expression data is: 82*2016"
## [1] ">>>> Working on EC <<<<"
\end{verbatim}


{\ttfamily\noindent\itshape\color{messagecolor}{\#\# The automatically generated colors map from the minus and plus 99\textasciicircum{}th of\\\#\# the absolute values in the matrix. There are outliers in the matrix\\\#\# whose patterns might be hidden by this color mapping. You can manually\\\#\# set the color to `col` argument.\\\#\# \\\#\# Use `suppressMessages()` to turn off this message.}}\end{kframe}
\includegraphics[width=\maxwidth]{figure/DE-1} 
\begin{kframe}\begin{verbatim}
## expression("Significance", logFC = log["2"]("Fold Change"))
## [1] "Below are the violin plots of top DE proteins:"
## [1] "Top DE proteins are:"
## [1] "CD40,BRAF,Phospho-p44-42 MAPK ERK1-2 (T202-Y204),p44-42 MAPK ERK1-2"
## [1] "Phospho-c-RAF (S338),NeuN,Histone H3,Phospho-MEK1 (S217-S221)"
## [1] "Plotting top DE of P19"
\end{verbatim}
\end{kframe}
\includegraphics[width=\maxwidth]{figure/DE-2} 

\includegraphics[width=\maxwidth]{figure/DE-3} 

\includegraphics[width=\maxwidth]{figure/DE-4} 

\includegraphics[width=\maxwidth]{figure/DE-5} 

\includegraphics[width=\maxwidth]{figure/DE-6} 
\begin{kframe}\begin{verbatim}
## [1] "Below are the least significant DE proteins:"
## [1] "GZMA,NRGN,Tau"
## [1] "Plotting top DE of P19"
\end{verbatim}
\end{kframe}
\includegraphics[width=\maxwidth]{figure/DE-7} 

\includegraphics[width=\maxwidth]{figure/DE-8} 

\includegraphics[width=\maxwidth]{figure/DE-9} 
\begin{kframe}\begin{verbatim}
## [1] ">>>> Working on CA1 <<<<"
\end{verbatim}
\end{kframe}
\includegraphics[width=\maxwidth]{figure/DE-10} 
\begin{kframe}\begin{verbatim}
## expression("Significance", logFC = log["2"]("Fold Change"))
## [1] "Below are the violin plots of top DE proteins:"
## [1] "Top DE proteins are:"
## [1] "Phospho-AKT1 (S473),PARP,CD45,Phospho-JNK (T183-Y185)"
## [1] "VPS35,p44-42 MAPK ERK1-2,Phospho-MEK1 (S217-S221),BAD"
## [1] "Plotting top DE of P19"
\end{verbatim}
\end{kframe}
\includegraphics[width=\maxwidth]{figure/DE-11} 

\includegraphics[width=\maxwidth]{figure/DE-12} 

\includegraphics[width=\maxwidth]{figure/DE-13} 

\includegraphics[width=\maxwidth]{figure/DE-14} 

\includegraphics[width=\maxwidth]{figure/DE-15} 
\begin{kframe}\begin{verbatim}
## [1] "Below are the least significant DE proteins:"
## [1] "CD39,ATG12,Myelin basic protein"
## [1] "Plotting top DE of P19"
\end{verbatim}
\end{kframe}
\includegraphics[width=\maxwidth]{figure/DE-16} 

\includegraphics[width=\maxwidth]{figure/DE-17} 

\includegraphics[width=\maxwidth]{figure/DE-18} 
\begin{kframe}\begin{verbatim}
## [1] "tasks: de , took:"
## Time difference of 22.71009 secs
\end{verbatim}
\end{kframe}
\end{knitrout}

Below are DE heatmaps for EC and CA1 respectively:

\begin{figure}
\caption{Heatmaps of DE proteins from EC (top) and CA1 (bottom)}
\centering
\includegraphics[width=15cm]{residuals/EC_PosVsNeg.png}
\includegraphics[width=15cm]{residuals/CA1_PosVsNeg.png}
\end{figure}


%\begin{figure}
%\caption{Heatmaps for the subset of DE proteins from EC (top) and CA1 (bottom)}
%\centering
%\includegraphics[width=15cm]{residuals/EC_sub_PosVsNeg.png}
%\includegraphics[width=15cm]{residuals/CA1_sub_PosVsNeg.png}
%\end{figure}

\begin{figure}
\caption{Decision tree based on minCases of 20 from EC (top) and CA1 (bottom)}
\centering
\includegraphics[width=10cm]{plots/residuals/EC_20_dt.png}
\includegraphics[width=10cm]{plots/residuals/CA1_20_dt.png}
\end{figure}


\begin{figure}
\caption{Decision tree based on minCases of 100 from EC (top) and CA1 (bottom)}
\centering
\includegraphics[width=10cm]{plots/residuals/EC_100_dt.png}
\includegraphics[width=10cm]{plots/residuals/CA1_100_dt.png}
\end{figure}


\end{document}
