# Supplementary material for: ZiPo: A Deep Neural Network to De-Noise Single-Cell RNA Sequencing Data
Source: IEEE Trans Comput Biol Bioinform. Author manuscript; Available in PMC 2026 Feb 17. (PMC12910556; doi:10.1109/TCBBIO.2025.3572783)
Supplement: tcbbio-3572783-mm [file NIHMS2129199-supplement-tcbbio-3572783-mm.zip › tcbbio-3572783-mm/code/senescence/Shiva/dsp/libraries.R]

print("Loading libraries...")
source("~/proj/alzheimer/code/senescence/Shiva/dsp/analyze.dspNewAge.R")
source("~/proj/alzheimer/code/senescence/Shiva/dsp/plot.ac.dsp.R")
source("~/proj/alzheimer/code/senescence/Shiva/dsp/plot.bd.dsp.R")
source("~/proj/alzheimer/code/senescence/Shiva/dsp/de.complexHeatmap.R")
source("~/proj/alzheimer/code/senescence/Shiva/dsp/plots.eigengenes.R")
source("~/proj/alzheimer/code/senescence/Shiva/dsp/plot.de.age.R")
##source("~/proj/alzheimer/code/Habil/utilities/call.libraries.R")
##source("~/proj/genetwork/code/Habil/utils/save.info.R")
source("~/proj/alzheimer/code/Habil/utilities/make.package.R")
source("~/proj/alzheimer/code/utilities/installFromSource.R")
source("~/proj/alzheimer/code/senescence/Shiva/dsp/plot.genes.R")
source("~/proj/alzheimer/code/Shiva/utilities/png.if.R")
source("~/proj/alzheimer/code/Shiva/utilities/dev.off.if.R")

packages <- c("pheatmap", "limma", "ComplexHeatmap", "beepr",
              "stringr", "statmod", "dendextend", "readxl",
              "Pigengene", "readr", "logger", "SuperExactTest",
              "tidyverse", "VennDiagram", "gridExtra", "C50", "caret",
              "knitr", "rmarkdown", "scales", "reshape2",
              "ggcorrplot", "dyno", "mclust",
              "SingleCellExperiment", "slingshot", "Seurat",
              "RColorBrewer","ggsignif",
              "tradeSeq", "viridis", "caret", "kernlab")
called <- OncinfoUt::call.libraries(packages=packages)
library(OncinfoUt)
