# Supplementary material for: ZiPo: A Deep Neural Network to De-Noise Single-Cell RNA Sequencing Data
Source: IEEE Trans Comput Biol Bioinform. Author manuscript; Available in PMC 2026 Feb 17. (PMC12910556; doi:10.1109/TCBBIO.2025.3572783)
Supplement: tcbbio-3572783-mm [file NIHMS2129199-supplement-tcbbio-3572783-mm.zip › tcbbio-3572783-mm/code/senescence/Shiva/dsp/metric_heatmap.R]

## Shiva and Sogand wrote this script to plot the heatmap of DE
## proteins for pvalues for all comparisons
## Please first run tasks <- "de" before this.
## 2022-01-11
casePath <- file.path(experimentPath, paste0("adjustCase_",
                                             exCon$de$adjustCase))
load(file.path(casePath, "compS.RData"), v=TRUE) ##compS
load(file.path(casePath, "deS.RData"), v=TRUE) ##deS
posNeg <- target[target[, "AT8P19"] %in%
                 c("Negative","Positive"),]##only negative and positive cells
table1 <- as.matrix(table(posNeg[, c("AT8P19", "Cases")]))
png(file.path(experimentPath, "ageVsPositive.png"), width=2*480,
    height=2*480, res=150)
plot(x=posNeg[match(colnames(table1), posNeg[, "Cases"]), "Age"],
     y=table1[2,],
     col=as.numeric(posNeg[match(colnames(table1), posNeg[, "Cases"]),
                           "Condition"]=="Dementia")+1, xlab="Age",
     ylab="Number of positive regions")
legend("topleft",legend=c("Demented", "Not demented"),
       col=c("red", "black"), cex=0.8, pch=1)
dev.off()
cn <- compS[[1]]
pvs <- cn[, "adj.P.Val"]
names(pvs) <- rownames(cn)
dat1 <- data.frame(pvs)
colnames(dat1) <- names(compS)[1]

for(n1 in 2:length(compS)){
    cn1 <- compS[[n1]]
    n2 <- names(compS)[n1]
    log_info(n2)
    pvs1 <- cn1[rownames(dat1), "adj.P.Val"]
    names(pvs1) <- rownames(cn)
    dat2 <- data.frame(pvs1)
    colnames(dat2) <- n2
    dat1 <- cbind(dat2, dat1)

}
u1 <- unlist(as.vector(dat1))
mini <- min(u1[u1>0])
dat1[dat1==0] <- mini
##dataHeat <- t(log10(dat1))
##normalData <- predict(preProcess(dataHeat, method="range"), dataHeat)

png(file.path(casePath, "pvScale.png"), width=4*480,
    height=4*480, res=150)
p1 <- pheatmap::pheatmap(t(scale(t(log10(dat1)))), cluster_cols=FALSE)
dev.off()

dat2 <- dat1
dat2[dat2<10^-4] <- 10^-4
png(file.path(casePath, "pvHeat.png"), width=4*480,
    height=4*480, res=150)
p2 <- pheatmap::pheatmap(-log10(dat2), cluster_cols=FALSE)
dev.off()
caseAdj <- read.csv(file.path(experimentPath, "adjustCase_FALSE/PosVsNeg.csv"),
                    stringsAsFactors=FALSE)
caseUnadj <- read.csv(file.path(experimentPath, "adjustCase_TRUE/PosVsNeg.csv"),
                    stringsAsFactors=FALSE)
nameAdj <- caseAdj[caseAdj[, "adj.P.Val"] < exCon$pvThreshold, "X"]
nameUnadj <- caseUnadj[caseUnadj[, "adj.P.Val"] < exCon$pvThreshold, "X"]
