# Supplementary material for: ZiPo: A Deep Neural Network to De-Noise Single-Cell RNA Sequencing Data
Source: IEEE Trans Comput Biol Bioinform. Author manuscript; Available in PMC 2026 Feb 17. (PMC12910556; doi:10.1109/TCBBIO.2025.3572783)
Supplement: tcbbio-3572783-mm [file NIHMS2129199-supplement-tcbbio-3572783-mm.zip › tcbbio-3572783-mm/code/senescence/Shiva/dsp/plot.bd.dsp.R]

plot.bd.dsp <- function(path2, de, Cases, bdSort, bdDsp, pv, lf,
                        comparisons, l1){
    ## this function creates complex heatmap for comparison b vs d in
    ## dsp project
    png(file.path(path2, paste0(names(comparisons[l1]), ".png")),
        res=200, width=13*480,
        height=8*480)
    ht <- rowAnnotation(text=anno_text(rownames(de),
                                       gp=gpar(fontsize=40)))
    annLegend <- list(Neuron=list(title="Neuron",
                                       grid_width=unit(14, "mm"),
                                       grid_height= unit(1.6, "cm"),
                                       labels_gp=gpar(fontsize=38),
                                       title_gp=gpar(fontsize=48)),
                                       Subject=list(title="Subject",
                                       labels=1:14,
                                       grid_width=unit(14, "mm"),
                                       grid_height= unit(1.5, "cm"),
                                       labels_gp=gpar(fontsize=38),
                                       title_gp=gpar(fontsize=48))
                      ##Condition=list(title="Condition",
                                     ##grid_width=unit(14, "mm"),
                                     ##grid_height= unit(1.6, "cm"),
                                     ##labels_gp=gpar(fontsize=38),
                      ##title_gp=gpar(fontsize=48))
)
    ha <-  HeatmapAnnotation(Neuron=Cases,
                             Subject=bdSort$case,
                             ##Condition=bdSort$Subgroups,
                             simple_anno_size=unit(1.4, "cm"),
                             annotation_legend_param=annLegend,
                             annotation_name_gp=gpar(fontsize=40),
                             annotation_name_side="left")


    dend <- hclust(dist(t(scale(t(bdDsp[rownames(de),
                                        rownames(bdSort)])))))
    dend <- color_branches(dend, k = 1, col=ifelse(lf>0,
                                        "red", "blue"))
    anno_width <- unit(5.6, "cm")
    tBdDsp <- t(scale(t(bdDsp[rownames(de),
                              rownames(bdSort)])))
    pvBar <- anno_barplot(pv, bar_width=1, which="row",
                                        width=anno_width,gap=unit(3, "mm"),
                          axis_param=list(gp=gpar(fontsize=36)))
    fcBar <- anno_barplot(lf, bar_width=1, which="row",
                          width=anno_width,
                                            axis_param=list(gp=gpar(fontsize=36)),
                                            gp=gpar(fill=ifelse(lf>0,
                                        "red", "blue")))
    ht_list <- Heatmap(tBdDsp, row_split=2,
                       show_column_names=FALSE, cluster_rows=dend,
                       row_dend_width = unit(20, "mm"),
                       ##row_title_gp=gpar(fill="tomato",
                         ##                fontsize=c(35,42), fontface="bold"),
                       ##row_title= "Up",
                       heatmap_width=unit(30, "cm"), heatmap_height = unit(32, "cm"),
                       name="Expression", cluster_columns=FALSE,
                       heatmap_legend_param=list( title="Expression",
                                                 title_position="leftcenter-rot",
                                                 legend_height = unit(12, "cm"),
                                                 title_gp=gpar(fontsize=48),
                                                 labels_gp=gpar(fontsize=38),
                                                 grid_width = unit(1.2, "cm")),
                       top_annotation=ha)+rowAnnotation("log10(p-Value)"= pvBar,
                                                        show_annotation_name=FALSE)+
        rowAnnotation("logFC"=fcBar, show_annotation_name=FALSE)+ht

    draw(ht_list, padding = unit(c(20, 10, 50, 10), "mm"), ht_gap=unit(10, "mm"),
         heatmap_legend_side = "left", annotation_legend_side ="left")

    anno_title <- c("log10(p-Value)"=expression(log['10']("p-value")),
                    "logFC"=expression(log['2']("Fold Change")))
    decorate_annotation("log10(p-Value)", {grid.text(anno_title[1],
                                                     y=unit(1.3, "npc")+
                                                          unit(2, "mm"),
                                                     rot=90, just= "top",
                                                     gp=gpar(fontsize=37,
                                                             fontface="bold"))})
    decorate_annotation("logFC", {grid.text(anno_title[2], y
                                            =unit(1.4, "npc")+
                                                 unit(2, "mm"), rot=90, just=
                                                                            "top",
                                            gp=gpar(fontsize=37, fontface="bold"))})

    dev.off()
    ##browser()
}
