# Supplementary material for: ZiPo: A Deep Neural Network to De-Noise Single-Cell RNA Sequencing Data
Source: IEEE Trans Comput Biol Bioinform. Author manuscript; Available in PMC 2026 Feb 17. (PMC12910556; doi:10.1109/TCBBIO.2025.3572783)
Supplement: tcbbio-3572783-mm [file NIHMS2129199-supplement-tcbbio-3572783-mm.zip › tcbbio-3572783-mm/code/senescence/Shiva/dsp/plot.de.age.R]

plot.de.age <- function(path1, de, Cases, acSort, acDsp, pv, lf,
                        n1){
    ##this function creates a complex heatmap for comparison DEM vs ND in
    ##dsp project
    png(file.path(path1, paste0(n1, "_demVsNd.png")),
        res=200, width=11*480, height=9*480)

    ht <- rowAnnotation(text=anno_text(rownames(de),
                                       gp=gpar(fontsize=32)))
    annLegend <- list(Condition=list(title="Condition",
                      grid_width=unit(14, "mm"), grid_height= unit(1.6, "cm"),
                      labels_gp=gpar(fontsize=38),
                     title_gp=gpar(fontsize=48)),
                      Subject=list(title="Subject",
                                   labels=1:14,
                       grid_width=unit(14, "mm"),
                       grid_height= unit(1.5, "cm"),
                       labels_gp=gpar(fontsize=38),
                       title_gp=gpar(fontsize=48)))
    ha <-  HeatmapAnnotation(Condition=acSort$Subgroups, Subject=acSort$case,
                             simple_anno_size=unit(1.4, "cm"),
                             annotation_legend_param=annLegend,
                             annotation_name_gp=gpar(fontsize=40),
                             annotation_name_side="left")
    dend <- hclust(dist(t(scale(t(acDsp[rownames(de),
                                        rownames(acSort)])))))
    ##browser()
    ##dend <- color_branches(dend, k = 2, col=c("blue", "red"))
    anno_width <- unit(5.3, "cm")
    tAcDsp <- t(scale(t(acDsp[rownames(de),
                              rownames(acSort)])))
    pvBar <- anno_barplot(pv, bar_width=1, width=anno_width,
                          which="row",
                          axis_param=list(gp=gpar(fontsize=34)))
    fcBar <-  anno_barplot(lf, bar_width=1, width=anno_width,
                           which="row",
                                        axis_param=list(gp=gpar(fontsize=34)),
                                        gp=gpar(fill=ifelse(lf>0,
                                        "red", "blue")))
    ht_list <- Heatmap(tAcDsp,
                       show_column_names=FALSE,
                       row_split=2, row_dend_width = unit(20, "mm"),
                       row_title_gp=gpar(fill=c("tomato", "lightblue1"),
                                         fontsize=c(34,42), fontface="bold"),
                       row_title=c("Up", "Down"),
                       heatmap_width=unit(32, "cm"),
                       heatmap_height = unit(34, "cm"),
                       name="Expression", cluster_columns=FALSE,
                       heatmap_legend_param=list(title="Expression",
                                                 title_position="leftcenter-rot",
                                                 legend_height = unit(12, "cm"),
                                                 title_gp=gpar(fontsize=48),
                                                 labels_gp=gpar(fontsize=38),
                                                 grid_width=unit(1.2,"cm")),
                       top_annotation=ha)+rowAnnotation("log10(p-Value)"= pvBar,
                                                        show_annotation_name=FALSE)+
        rowAnnotation("logFC"=fcBar, show_annotation_name=FALSE)+ht

    draw(ht_list, padding=unit(c(20, 10, 50, 10), "mm"),
         heatmap_legend_side = "left", annotation_legend_side ="left")

    anno_title <- c("log10(p-Value)"=expression(log['10']("p-value")),
                    "logFC"=expression(log['2']("Fold Change")))
    decorate_annotation("log10(p-Value)", {grid.text(anno_title[1], y
                                                     =unit(1.9, "npc")
                                                     + unit(2, "mm"),
                                                     rot=90, just="top",
                                                     gp=gpar(fontsize=38,
                                                             fontface="bold"))})

    decorate_annotation("logFC", {grid.text(anno_title[2], y
                                            =unit(2.2, "npc")
                                            + unit(2, "mm"),
                                            rot=90, just="top",
                                            gp=gpar(fontsize=38,
                                                    fontface="bold"))})


    dev.off()
    ##browser()
}
