# Supplementary material for: ZiPo: A Deep Neural Network to De-Noise Single-Cell RNA Sequencing Data
Source: IEEE Trans Comput Biol Bioinform. Author manuscript; Available in PMC 2026 Feb 17. (PMC12910556; doi:10.1109/TCBBIO.2025.3572783)
Supplement: tcbbio-3572783-mm [file NIHMS2129199-supplement-tcbbio-3572783-mm.zip › tcbbio-3572783-mm/code/senescence/Shiva/dsp/plots.eigengenes.R]

plots.eigengenes <- function(eigens, computEig, savePath,
                             region, regTarget, prList){
    tauE <- eigens$tau
    otherE <-  eigens$otherDEs
    allE <- eigens$All
    altE <- eigens$allAlt
    subE <- eigens$subPr
    cor1 <- cor.test(tauE, otherE)
    cor2 <- cor.test(tauE, allE)
    cor3 <- cor.test(allE, altE)
    cor4 <- cor.test(tauE, altE)
    if(exCon$de$protein == "AT8"){
        png.if(doPng=exCon$doPng, pngFile=file.path(savePath,
                                                    paste0(region,
                                                           "_compareEigenes.png")),
               res=150, width=3*480, height=3*480)
        par(mfrow=c(2,2), mar = c(5, 5, 5, 5),
            oma = c(0, 0, 2, 0))
        plot(tauE, otherE[rownames(tauE),], xlab="Tau",
             ylab="Other DE proteins",
             col=factor(computePi$tau$Labels[rownames(tauE)]),
             main=paste("Correlation:", round(cor1$estimate,
                                              digits=3)),
             cex.lab=1.8)
        legend("topleft", legend = levels(factor(computePi$tau$Labels)),
               col=factor(levels(factor(computePi$tau$Labels))), pch=19)

        plot(tauE, allE[rownames(tauE),], xlab="Tau", ylab="All proteins",
             col=factor(computePi$tau$Labels[rownames(tauE)]),
             main=paste("Correlation:", round(cor2$estimate,
                                              digits=3)),
             cex.lab=1.8)
        plot(allE, altE[rownames(allE),], xlab="All proteins",
             ylab="All proteins except tau",
             col=factor(computePi$All$Labels[rownames(allE)]),
             main=paste("Correlation:", round(cor3$estimate,
                                              digits=3)),
             cex.lab=1.8)
        plot(tauE, altE[rownames(tauE),], xlab="Tau",
             ylab="All proteins except tau",
             col=factor(computePi$tau$Labels[rownames(tauE)]),
             main=paste("Correlation:", round(cor4$estimate,
                                              digits=3)),
             cex.lab=1.8)
        mtext("Comparison of different eigengene categories", side =3,
              line =0, outer = TRUE, cex=2)
        dev.off.if(doDevOff=exCon$doDevOff)
        print(paste("Candidate eigengene is calculated based on",
                    paste(prList$subPr, collapse=",")))
        print(paste("Tau eigengenes is calculated based on",
                    paste(prList$taus[1:2], collapse=","), "&"))
        print(paste(prList$taus[3:5], collapse=","))
        par(mfrow=c(1,1))
        png.if(doPng=exCon$doPng, pngFile=file.path(savePath,
                                                    paste0(region,"_compareSubPr.png")),
               res=150, width=2*480, height=2*480)
        plot(tauE, subE[rownames(tauE),], xlab="Taus",
             ylab="Four proteins",
             col=factor(computePi$tau$Labels[rownames(tauE)]),
             main=paste("Candidate VS Tau eigengenes in",
                        region), cex.main=1.7,
             cex.lab=1.8)
        legend("topleft", legend = levels(factor(computePi$tau$Labels)),
               col=factor(levels(factor(computePi$tau$Labels))), pch=19)

        dev.off.if(doDevOff=exCon$doDevOff)

        png.if(doPng=exCon$doPng, pngFile=file.path(savePath,
                                                    paste0(region, "_subPrAge2.png")),
               res=150, width=5*480, height=5*480)
        plot(x=regTarget[rownames(subE), "Age"], y=subE,
             col=factor(conds[rownames(subE)]),
             xlab="Age", ylab="Candidate eigengene", ylim=c(min(subE),
                                                            max(subE)+0.02),
             pch=c(3,2)[factor(regTarget[rownames(subE), "Condition"])],
             main="Candidate eigengene VS Age",
             cex.main=2,
             cex.lab=1.8)
        ##+:Dementia and triangle:nondementia
        legend("topleft", legend = c("Dementia", "No Dementia"),
               pch=c(3,2))
        legend(x=30, y=max(subE)+0.013, legend=comparisons[["PosVsNeg"]],
               col=c("red", "black"), pch=19)
        dev.off.if(doDevOff=exCon$doDevOff)

        png.if(doPng=exCon$doPng, pngFile=file.path(savePath,
                                                    paste0(region,"_subPrBraak.png")),
               res=150, width=3*480, height=3*480)
        plot(x=regTarget[rownames(subE), "BRAAK"], y=subE,
             ylim=c(min(subE), max(subE)+0.02),
             col=factor(conds[rownames(subE)]),
             xlab="BRAAK", ylab="Candidate eigengene",
             pch=c(3,2)[factor(regTarget[rownames(subE),
                                         "Condition"])],
             main="Candidate eigengene VS BRAAK",
             cex.main=2,
             cex.lab=1.8)
        legend("topleft", legend = c("No Dementia", "Dementia"),
               pch=c(3,2))
        legend(x=-0.2, y=max(subE)+0.013, legend=comparisons[["PosVsNeg"]],
               col=c("red", "black"), pch=19)
        dev.off.if(doDevOff=exCon$doDevOff)

    }
    log_info("Plotting the high weight proteins...")
    hiw <- rownames(computePi$All$weights)[1:3]
    hiw <- c(hiw, "Tau")
    png.if(doPng=TRUE, pngFile=file.path(savePath,
                                         paste0(region,"_compareHigh.png")),
           res=150, width=3*480, height=3*480)
    par(mfrow=c(2,2))
    for(h1 in hiw){
        plot(allE, regData[h1, rownames(allE)], xlab="Eigengene (all)",
             ylab=paste("Expression of", h1),
             col=factor(computePi$All$Labels[rownames(allE)]))
    }
    dev.off.if(doDevOff=TRUE)
}
