# Supplementary material for: ZiPo: A Deep Neural Network to De-Noise Single-Cell RNA Sequencing Data
Source: IEEE Trans Comput Biol Bioinform. Author manuscript; Available in PMC 2026 Feb 17. (PMC12910556; doi:10.1109/TCBBIO.2025.3572783)
Supplement: tcbbio-3572783-mm [file NIHMS2129199-supplement-tcbbio-3572783-mm.zip › tcbbio-3572783-mm/code/senescence/Shiva/dsp/prepGeomxMir.R]

## Shiva wrote this script to prepare the Orr_RO1_221216.xlsx for
## further analysis.
## Based on the meeting on 17/01/2023, I changed this script in oder
## to exclude tissues > 5yrs old. Also, case 7273-6 removed.
## 2023-01-04
log_info("Reading the expressions...")
data <- read_excel(geomxMirFile, col_names=FALSE)
meta <- as.data.frame(read_excel(file.path(dataPath,
                                           "RO1_MirandaOrr_2023updated.xlsx")))
transData <- as.data.frame(t(data))
colnames(transData) <- transData["...1",]
transData <- transData[!rownames(transData)=="...1",] ##removing
##the duplicate row
rownames(transData) <- paste0(transData[, "Subject_ID"], "_",
               transData[,"ROI_ID"])
annSplit <- strsplit(transData[, "Annotations"], ",")
names(annSplit) <- rownames(transData)
##add length(annSplit[[1]]) columns to the table

tab2 <- data.frame()
for(i1 in names(annSplit)){
    log_info(i1)
    meta1 <- annSplit[rownames(transData)][[i1]]
    at8 <- meta1[[grep("AT8", meta1)]]
    p19 <- meta1[[grep("P19", meta1)]]
    demStat <- meta1[[grep("Dementia", meta1)]]
    region <- meta1[[grep("CA1|EC", meta1)]]
    names(at8) <- names(p19) <- names(demStat) <- names(region) <- i1
    tab1 <- data.frame(AT8=at8, P19=p19, Condition=demStat,
                       Region=region)
    tab2 <- rbind(tab2, tab1)
    ##at8Vec <- c(at8Vec, at8)
    ##browser()
}
transData <- cbind(tab2[rownames(transData),], transData)
transData <- transData[, !colnames(transData) %in%
                         "Target name (Protien)"]
##browser()
positive <- which(transData[, "AT8"] %in% "AT8+" & transData[, "P19"]
                  %in% "P19+")
negative <- which(transData[, "AT8"] %in% "AT8-" & transData[, "P19"]
                  %in% "P19-")
at8 <- which(transData[, "AT8"] %in% "AT8+" & transData[, "P19"]
                  %in% "P19-")
p19 <- which(transData[, "AT8"] %in% "AT8-" & transData[, "P19"]
             %in% "P19+")
transData[positive, "AT8P19"] <- "Positive"
transData[negative, "AT8P19"] <- "Negative"
transData[at8, "AT8P19"] <- "AT8"
transData[p19, "AT8P19"] <- "P19"

target <- transData[, c("AT8", "P19", "Condition", "Region",
                        "Subject_ID", "ROI_ID", "Annotations",
                        "AT8P19")]
target <- cbind(target, UWA=gsub("-.*", "", target[, "Subject_ID"]))
##browser()
target <- merge(target, meta, by.x="UWA", by.y="UWA-")
print(head(target))
print(table(target[, "AT8P19"]))
rownames(target) <- paste0(target$Subject_ID, "_", target$ROI_ID)

## Removing case 7273-6 due to erros in experiment
target <- target[!target[, "Subject_ID"] %in% "7273-6",]
##browser()

expData <- t(transData[, !colnames(transData) %in%
                         colnames(target)])
expData <- expData[, rownames(target)]
class(expData) <- "numeric"
igG <- grep("IgG", rownames(expData))
expData <- expData[-igG,] ##Removing IgG proteins
rownames(expData) <- gsub("\\/", "-", rownames(expData))
if(min(expData)<0.1){
    log_info("Min of data is less than 0.1, log10(x+1) will be calculated.")
    expDataLog <- log10(expData+1)
}else{
     log_info("Min of data is more than 0.1, log10(x) will be calculated.")
    expDataLog <- log10(expData)
}
colnames(target)[which(names(target)=="UWA")] <- "Cases"
colnames(target)[which(names(target)=="ROI_ID")] <- "ROI"
nas <- which(is.na(target[, "Age at Death"]))
target[, "Age"] <- target[, "Age at Death"]
target[nas, "Age"] <- as.numeric(gsub("-.*|\\+","", target[nas,
                                                           "AGE Cohort"]))+5
target$AT8[target$AT8 == "AT8+"] <- "AT8Pos"
target$AT8[target$AT8 == "AT8-"] <- "AT8Neg"
target$P19[target$P19 == "P19+"] <- "P19Pos"
target$P19[target$P19 == "P19-"] <- "P19Neg"
##^replacing NAs in "age at death" with mean of the "Age Cohort"
##browser()
if(exCon$prep$removeOutlier){
    log_info("Case 7273 removed...")
    target <- target[!target[, "Cases"] %in% "7273",]
}
if(exCon$prep$removeOldTissue){
    log_info("Removing tissues with YOD<2017...")
    target <- target[which(target[, "YOD"] >= 2017), ]
}
print(paste("Dim of data", paste0(dim(expData), collapse="*")))
log_info("Saving the transData...")
save(expData, file=file.path(dataPath, "geoMxRawData.RData"))
save(expDataLog, file=file.path(dataPath, "geoMxExpData.RData"))
save(target, file=file.path(dataPath, "geoMxTarget.RData"))
