# Supplementary material for: ZiPo: A Deep Neural Network to De-Noise Single-Cell RNA Sequencing Data
Source: IEEE Trans Comput Biol Bioinform. Author manuscript; Available in PMC 2026 Feb 17. (PMC12910556; doi:10.1109/TCBBIO.2025.3572783)
Supplement: tcbbio-3572783-mm [file NIHMS2129199-supplement-tcbbio-3572783-mm.zip › tcbbio-3572783-mm/code/senescence/Shiva/dsp/prep_rings.R]

## Shiva wrote this script to clean the dataseet of centers and rings
## to apply DE later.
## 2023-11-07
##She modified the script to include two more brains on 2023-30-08.


logger::log_info("Preparing rings started...")
read1 <- read_excel(file.path(dataPath, "qc_2023-07-11.xlsx"),
                    col_names=FALSE)
read2 <- read_excel(file.path(dataPath, "qc_2023-08-30.xlsx"),
                    col_names=FALSE) ##two more brains, not useful
##browser()
rawD1 <- as.data.frame(read1)
rawD2 <- as.data.frame(read2)
rawD <- list(rawD1=rawD1) ##rawD2=rawD2)
expData <- logExp <- targets <- c()
for(r1 in names(rawD)){
    segment <- rawD[[r1]][1:28,]
    rownames(segment) <- segment[,1]
    segment <- segment[, -c(1:4)]
    segment <- segment[c("Custom Segment Name", "ROI (Label)",
                         "Segment (Name/ Label)", "Segment Tags",
                         "Scan Name", "ROI X Coordinate",
                         "ROI y Coordinate"),]
    rownames(segment)[rownames(segment) == "Scan Name"] <- "Cases"
    segment["Cases",] <- sapply(segment["Cases",], function(x)
        gsub(" ", "_", x))

    cols <- paste0(segment["Cases", ], "_", segment["ROI (Label)", ],
                   "_",
                   segment["Segment (Name/ Label)", ])
    ##cols <- sapply(cols, function(x) gsub(" ", "_", x))
    cols <- unname(cols)
    print(paste("In total there are", unique(length(cols)), "cells"))
    ##cols <- cols[-c(1:4)]
    target <- t(segment)
    rownames(target) <- cols
    tags <- strsplit(target[, "Segment Tags"], ",")
    names(tags) <- rownames(target)
    tab2 <- data.frame()
    for(i1 in names(tags)){
        message.if(i1, verbose=verbose-2)
        meta1 <- tags[rownames(target)][[i1]]
        at8 <- meta1[[grep("AT8[+-]$", meta1)]]
        p19 <- meta1[[grep("P19[+-]$", meta1)]]
        demStat <- meta1[[grep("Dementia", meta1)]]
        brainReg <- meta1[[grep("CA1|EC|DG", meta1)]]
        region <- meta1[[grep("Center|Ring", meta1)]]
        names(at8) <- names(p19) <- names(demStat) <- names(region) <- names(brainReg) <- i1
        tab1 <- data.frame(AT8=at8, P19=p19, Condition=demStat,
                           Region=region, BrainRegion=brainReg)
        tab2 <- rbind(tab2, tab1)
    }
    target <- cbind(target, tab2)
    target[rownames(target[target[, "P19"] %in% "P19-",]), "P19"] <- "P19Neg"
    target[rownames(target[target[, "P19"] %in% "P19+",]), "P19"] <- "P19Pos"
    target[rownames(target[target[, "AT8"] %in% "AT8-",]), "AT8"] <- "At8Neg"
    target[rownames(target[target[, "AT8"] %in% "AT8+",]), "AT8"] <- "At8Pos"

    ## How does target look like?
    if(verbose>2)
        print(head(target))
    if(verbose>1){
        print(table(target[,c("Region", "Condition")]))
        print(table(target[,c("Cases", "Condition")]))
        print(table(target[,c("P19", "Condition")]))
        print(table(target[,c("Cases", "P19")]))
    }

    exp <- rawD[[r1]][30:nrow(rawD[[r1]]), 4:ncol(rawD[[r1]])]
    rownames(exp) <- exp[, "...4"]
    exp <- exp[, -which(colnames(exp)=="...4")]
    colnames(exp) <- cols

    expData1 <- as.data.frame(lapply(exp, as.numeric))
    colnames(expData1) <- colnames(exp)
    rownames(expData1) <- rownames(exp)
    print("Proteins*samples:")
    print(dim(expData1))
    print("targets: (samples*meta data)")
    print(dim(target))
    ##browser()
    logExp1 <- log10(expData1+exCon$logOffset)
    expData <- rbind(t(expData1), expData)
    logExp <- rbind(t(logExp1), logExp)
    targets <- rbind(target, targets)
}
st <- strsplit(targets[, "Segment Tags"], ",")
age <- c()
for(s1 in 1:length(st)){
    age <- c(age, st[[s1]][5])
}
targets[, "Age"] <- age
expData <- t(expData)
logExp <- t(logExp)

## Save:
save.if(expData, file=file.path(dataPath, "expDataRc.RData"))
save.if(logExp, file=file.path(dataPath, "logExpRc.RData"))
save.if(targets, file=file.path(dataPath, "targetRc.RData"))
