# Supplementary material for: ZiPo: A Deep Neural Network to De-Noise Single-Cell RNA Sequencing Data
Source: IEEE Trans Comput Biol Bioinform. Author manuscript; Available in PMC 2026 Feb 17. (PMC12910556; doi:10.1109/TCBBIO.2025.3572783)
Supplement: tcbbio-3572783-mm [file NIHMS2129199-supplement-tcbbio-3572783-mm.zip › tcbbio-3572783-mm/code/senescence/Shiva/dsp/runall.R]

starTime <- Sys.time()
print("DSP analysis started at:")
print(starTime)

##Tasks, what to do:
tasksAll <- c("prepDsp", "dsp", "prepGeomxMir", "de", "metHeatmap",
              "trajectory", "prepRings",  "visualization",
              "deRingCenter", "classification"
              )
warning("prepDsp should be run when using experiment2 with more than 4 ROIs!-Shiva")
allRoi <- FALSE ##set to TRUE if you are working on experiment2
doPtau <- FALSE
doExperiment1 <- TRUE
doExperiment2 <- FALSE
doRemove <- TRUE ##if TRUE remove subject 1803
doMCI <- TRUE ##if TRUE consider MCI as ND
dOnlyNd <- FALSE ##if TRUE only work on ND cases
dOnlyDem <- FALSE ##if TRUE only work DEM cases for NFT+ vs NFT-
verbose <- 2

##experiment <- "2023-06-05_trajectory"
source("~/proj/alzheimer/code/utilities/makeOncinfoUt.R")
source("libraries.R")
if(!"experiment" %in% ls()){
    experiment <- setExperiment()
} else{
    experiment <- setExperiment(experiment=experiment)
}
exCon <- loadExperimentConfig(experiment=experiment)
tasks <- exCon$tasks
tasks <- chooseFrom(allOptions=tasks, doAllowMultiple=TRUE, doAllowNone=TRUE,
                             optionIn=tasks, what="task")

##Experiments:
##experiment <- "2021-11-8_onlyNDem"
##experiment <- "2021-11-8_plotsModified"
##experiment <- "2021-09-26_levelChanged"
##experiment <- "2021-09-13_reproducExp1_dem"
##experiment <- "2021-09-13_reproducExp1"
##experiment <- "2021-07-30_reproducExp1"
##experiment <- "2021-07-15_updatedErcc"
##experiment <- "2021-07-13_updatedErcc"
##experiment <- "2020-04-27_newRoi"
##experiment <- "2021-08-12_reproduce"
## Paths and files:
demPath <- "~/proj/dementia" ## The path to the dementia project folder
dataPath <- file.path(demPath, "data", "senescence/GeoMx")
normalizedDspFile <- file.path(dataPath,
                               "Normalized_Data_Summary.csv")
dspErccFile <- file.path(dataPath,
                         "wakefrost_ercc_normalized_data.csv")
dspTransposedFile <- file.path(dataPath,
                               "dsp_transposed.csv")
dspHkFile <- file.path(dataPath,
                       "hk_normalized_dsp.csv")
geomxMirFile <- file.path(dataPath, "Orr_RO1_221216.xlsx")

## In all datasets:
print("Setting result paths:")
resPath <- file.path(demPath, "result")
dsPath <-  file.path(resPath, "dsp")
experimentPath <- file.path(dsPath, experiment)
dir.create(experimentPath, showWarnings=FALSE, recursive=TRUE)
dspNewRoiFile <- file.path(experimentPath, "dsp_new_roi.RData")
caseFile <-  file.path(experimentPath, "case_new_roi.RData")
save.info(outPath=experimentPath)


if("prepDsp" %in% tasks){
    source("./prep_dsp.R")
}

if("dsp" %in% tasks){
    source("./dsp.R")
}

if("prepGeomxMir" %in% tasks){
    source("prepGeomxMir.R")
}

if("de" %in% tasks){
    source("de.R")
}

if("metHeatmap" %in% tasks){
    source("metric_Heatmap.R")
}

if("trajectory" %in% tasks){
    source("trajectoryGeomx.R")
}

if("prepRings" %in% tasks){
    source("prep_rings.R")
}

if("visualization" %in% tasks){
    source("visualization.R")
}

if("deRingCenter" %in% tasks){
    source("de_ring_center.R")
}

if("classification" %in% tasks){
    source("classification.R")
}

## End time:
print(paste("tasks:",tasks,", took:"))
print(Sys.time()-starTime)
beep(sound=4)
##90 cells that are p19- and other p19+. Unpexted and
##area of neulei p19 and p19-. p19+ are bigger. We looked at 4 brains,
##one control and the others are AD.
