# Supplementary material for: ZiPo: A Deep Neural Network to De-Noise Single-Cell RNA Sequencing Data
Source: IEEE Trans Comput Biol Bioinform. Author manuscript; Available in PMC 2026 Feb 17. (PMC12910556; doi:10.1109/TCBBIO.2025.3572783)
Supplement: tcbbio-3572783-mm [file NIHMS2129199-supplement-tcbbio-3572783-mm.zip › tcbbio-3572783-mm/code/senescence/Shiva/dsp/trajectoryGeomx.R]

## Shiva wrote this script to investigate the trajectory of cells in
## GeoMx data.
## 2023-06-05
set.seed(8000)
load(file.path(dataPath, "geoMxRawData.RData"),
     v=exCon$verbose) ##expData
load(file.path(dataPath, "geoMxExpData.RData"),
     v=exCon$verbose)##expDataLog
load(file.path(dataPath, "geoMxTarget.RData"),
     v=exCon$verbose)##target
red <- exCon$reduction
all <- rownames(expDataLog)
taus <- all[grep("Tau",all)]
allAlt <- all[!all %in% taus]
allAlt <- c("CD40", "CD45", "BRAF", "PARP", "VPS35", "Phospho-JNK (T183-Y185)",
            "Phospho-p44-42 MAPK ERK1-2 (T202-Y204)", "BAD",
            "Phospho-AKT1 (S473)",
            "p44-42 MAPK ERK1-2", "Phospho-c-RAF (S338)", "NeuN",
            "Phospho-MEK1 (S217-S221)")

##allAlt <- allAlt[!allAlt %in% c("Neprilysin", "P62", "Ubiquitin", "PSEN1")]
if(exCon$removeTau){
    expData <- expData[allAlt, ]
    expDataLog <- expDataLog[allAlt, ]
    experimentPath <- file.path(experimentPath, "noTau")
    dir.create(resPath, showWarnings=FALSE)
    }
target <- cbind(target, category=paste0(target$AT8, "_", target$P19))
d1 <- as.matrix(model.matrix(~category, data=target)[,-1])
adjExp <- removeBatchEffect(expDataLog[, rownames(target)],
                            batch=target[, "Cases"],
                            covariates=target[, "Age"], design=d1)
sce <- SingleCellExperiment(assays=List(counts=expData))
if(exCon$useAdjusted){
    experimentPath <- file.path(experimentPath, "adjusted")
    dir.create(experimentPath, showWarnings=FALSE)
    sce <- SingleCellExperiment(assays=List(counts=adjExp))
}
geneFilter <- apply(assays(sce)$counts,1,function(x){
    ##browser()
    sum(x >= 3) >= 10
})
##assays(sce)$counts <- assays(sce)$counts[geneFilter,]
pcaPath <- file.path(experimentPath, "pca")
dir.create(pcaPath, showWarnings=FALSE, recursive=TRUE)
case <- unique(target[, "Cases"])
if(exCon$doPca){
    for(c1 in case){
        log_info(c1)
    cellCase <- target[target[, "Cases"] %in% c1, ]
    subData <- assays(sce)$counts[, rownames(cellCase)]
    print(dim(subData))
    ##p1 <- prcomp(t(log1p(subData)), scale.=FALSE)
    p1 <- prcomp(t(subData), scale.=FALSE)
    pcs <- p1$x[,1:2]
    png(file.path(pcaPath, paste0(c1, "_pca.png")), width=2*480,
        height=2*480, res=150)
        plot(pcs, col=factor(cellCase[, "category"]), cex=0.5,
             pch=16)
        legend("topleft", legend=levels(factor(cellCase[, "category"])),
               col=factor(levels(factor(cellCase[, "category"]))),
               pch=19)
        dev.off()
    }
}

##browser()
pca <- prcomp(t(assays(sce)$counts), scale. = FALSE)
rd1 <- pca$x[,1:3]
plot(rd1, col = rgb(0,0,0,.5), pch=16, asp = 1)

##rd2 <- uwot::umap(t(log1p(assays(sce)$counts)))
rd2 <- uwot::umap(t(assays(sce)$counts))
colnames(rd2) <- c('UMAP1', 'UMAP2')
plot(rd2, col = rgb(0,0,0,.5), pch=16, asp = 1)
dev.off()
reducedDims(sce) <- SimpleList(PCA=rd1, UMAP=rd2)

cl1 <- Mclust(reducedDims(sce)[[red]])$classification
colData(sce)$GMM <- cl1


sce <- slingshot(sce, clusterLabels='GMM', reducedDim=red)
##^Perform trajectory inference by (1) identifying lineage structure with a cluster-based minimum spanning tree, and (2) constructing smooth representations of each lineage using simultaneous principal curves.
print(head(colData(sce)))
print(table(cl1))
lineages <- getLineages(data=sce, clusterLabels=cl1, reducedDim=red,
                        start.clus = "4") #define where to start the
                                        #trajectories
crv1 <- getCurves(lineages)
pal <- c(RColorBrewer::brewer.pal(5, "Set1"),
         RColorBrewer::brewer.pal(4, "Set2"))
breaks <- seq(30, 110, by=20)
ageGr <- paste(breaks[-length(breaks)], "-", breaks[-1], sep = "")
target[, "Age_decade"] <- cut(target$Age, breaks=breaks, labels=ageGr,
                              right=FALSE)
browser()
for(a1 in c("Age_decade", "category")){
    png(file.path(experimentPath, paste0("trajectories8000_",a1, "_", red, ".png")),
        width=4*480,
        height=4*480, res=200)
    par(mfrow = c(2, 2))
    plot(reducedDims(sce)[[red]],
         col=factor(target[rownames(colData(sce)), a1]),
         cex=0.5, pch=16)
    legend("bottomleft", legend=levels(factor(target[rownames(colData(sce)),
                                              a1])),
           col=factor(levels(factor(target[rownames(colData(sce)),
                                          a1]))), pch=19)
    plot(reducedDims(sce)[[red]], col=pal[cl1], cex=0.5, pch=16)
    for (i in levels(factor(cl1))) {
        text(mean(reducedDims(sce)[[red]][cl1 == i, 1]),
             mean(reducedDims(sce)[[red]][cl1==i, 2]),
             labels=i, font=2)
    }
    plot(reducedDims(sce)[[red]], col=pal[cl1], cex=0.5, pch=16)
    lines(SlingshotDataSet(lineages), lwd=3, col="black")

    plot(reducedDims(sce)[[red]], col=brewer.pal(9,"Set1")[cl1], asp=1, pch=16)
    lines(SlingshotDataSet(crv1), lwd=3, col = 'black')
    dev.off()
}

nc <- 3
pt <- slingPseudotime(sce)
nms <- colnames(pt)
nr <- ceiling(length(nms)/nc)
pal <- viridis(100, end = 0.95)
png(file.path(experimentPath, paste0("lineages8000_p19",red, ".png")),
              width=4*480,
    height=2*480, res=150)
par(mfrow = c(nr, nc))
for (i in nms) {
  colors <- pal[cut(pt[,i], breaks = 100)]
  plot(reducedDims(sce)[[red]], col=colors, pch=16, cex=0.5, main=i)
  lines(SlingshotDataSet(sce), lwd = 2, col = 'black', type='lineages')
}
dev.off()
