# Supplementary material for: ZiPo: A Deep Neural Network to De-Noise Single-Cell RNA Sequencing Data
Source: IEEE Trans Comput Biol Bioinform. Author manuscript; Available in PMC 2026 Feb 17. (PMC12910556; doi:10.1109/TCBBIO.2025.3572783)
Supplement: tcbbio-3572783-mm [file NIHMS2129199-supplement-tcbbio-3572783-mm.zip › tcbbio-3572783-mm/code/senescence/Shiva/dsp/visualization.R]

## Habil extracted this script from Shiva's prep_rings.R to plot expression of Fas (CD95) based on
## the GeoMx dataset. 
## 2023-07-28

logger::log_info("Visualization started...")

## Data:
load(file=file.path(experimentPath, "logExp.RData"), verbose=TRUE) ## logExp
load(file=file.path(experimentPath, "target.RData"), verbose=TRUE) ## target

##Visualization:
visTar <- target[target[, "Region"] %in% "Ring",]
visTar <- visTar[visTar[, "P19"] %in% "P19Pos",]
visTar[, "category"] <- factor(paste0(visTar[, "P19"], "_", visTar[, "Condition"]))
visDat <- t(logExp["CD95/Fas", rownames(visTar)])
visTar <- cbind(visTar, CD95=visDat[rownames(visTar),])
model <- aov(visTar[, "CD95"] ~ visTar[, "category"], data=visTar)

comps <- list(c("P19Neg_NoDementia", "P19Neg_Dementia"),
              c("P19Pos_Dementia","P19Neg_Dementia"),
              c("P19Pos_NoDementia", "P19Neg_Dementia"),
              c("P19Pos_Dementia", "P19Neg_NoDementia"),
              c("P19Pos_NoDementia","P19Neg_NoDementia"),
              c("P19Pos_NoDementia","P19Pos_Dementia"))
comps <- list(c("P19Pos_NoDementia","P19Pos_Dementia"))

## Plot CD95:
g1 <- ggplot(visTar, aes(x=category,
                         y=CD95,
                         fill=category))
g1 <- g1+geom_violin()
g1 <- g1 + ylab("Fas receptor (CD95)")
g1 <- g1 + scale_x_discrete(labels=c("Dementia", "No dementia"))
g1 <- g1 + theme(legend.position="none")
##g1 <- g1 + theme(axis.text.x=element_blank()) ## Remove x axis values
g1 <- g1 + theme(text=element_text(size=30))
g1 <- g1 + theme(axis.text.x=element_text(size=30)) ##
g1 <- g1 + labs(x=NULL)
g1 <- g1 + coord_cartesian(ylim=c(NA, 1.1*max(visTar[,"CD95"]))) ##ylim()
##g1 <- g1+stat_compare_means(method = "anova", label.y=2.8)
g1 <- g1+geom_signif(comparisons=comps, map_signif_level =TRUE,
                     textsize=30) 
##y_position=c(1.9, 2, 2.1, 2.3, 2.5, 2.7)
g1
ggsave(plot=g1, filename=file.path(experimentPath, "cd95_p19pos.png"),
       width=8, height=8, dpi=150)

## Done:
log_info("Visualization plots were saved in ", experimentPath)
