# Supplementary material for: ZiPo: A Deep Neural Network to De-Noise Single-Cell RNA Sequencing Data
Source: IEEE Trans Comput Biol Bioinform. Author manuscript; Available in PMC 2026 Feb 17. (PMC12910556; doi:10.1109/TCBBIO.2025.3572783)
Supplement: tcbbio-3572783-mm [file NIHMS2129199-supplement-tcbbio-3572783-mm.zip › tcbbio-3572783-mm/code/senescence/Shiva/experiments/2022-09-28_deepSc.yaml]

tasks: [ "downloaData", "prepScEn", "prepEmbryo", "prepAls", "prepSnEn" ]
dataset: [ "scRna", "scEmbryo", "snALS", "snRnaEc" ]
