# Supplementary material for: ZiPo: A Deep Neural Network to De-Noise Single-Cell RNA Sequencing Data
Source: IEEE Trans Comput Biol Bioinform. Author manuscript; Available in PMC 2026 Feb 17. (PMC12910556; doi:10.1109/TCBBIO.2025.3572783)
Supplement: tcbbio-3572783-mm [file NIHMS2129199-supplement-tcbbio-3572783-mm.zip › tcbbio-3572783-mm/code/senescence/Shiva/experiments/2022-12-13_alsEigen.yaml]

tasks:  [ "compWeight" ]  ## prepAls senescence 
dataset: "FTLD"
params:
  calculatEigen: TRUE   ##set to TRUE when you want to calculate eigengenes for a dataset and don't want to infer it.
  doUntar: FALSE ## if you already untarred the data and made the SE,set it to FALSE
  rePath: ~/proj/dementia/result/Senescence/2022-12-01_alsRep
  gList: [ "CSP", "SIP", "SRP" ]
