# Supplementary material for: ZiPo: A Deep Neural Network to De-Noise Single-Cell RNA Sequencing Data
Source: IEEE Trans Comput Biol Bioinform. Author manuscript; Available in PMC 2026 Feb 17. (PMC12910556; doi:10.1109/TCBBIO.2025.3572783)
Supplement: tcbbio-3572783-mm [file NIHMS2129199-supplement-tcbbio-3572783-mm.zip › tcbbio-3572783-mm/code/senescence/Shiva/experiments/2022-28-10_SogandRep.yaml]

tasks:  [ "tree" ]  ## ["prep", "senescence", "nft"]
## for "ROSMAP" do first "prep" , then "senescence"
## for "WU" do first "cleanWU" instead of  prep task, then "senescence"
## for "snRnaEc" do first "prepSnEn" instead of  prep task, then "senescence"
dataset: "ROSMAP"  ##  "snRnaEc"  ## "ROSMAP"
