# Supplementary material for: ZiPo: A Deep Neural Network to De-Noise Single-Cell RNA Sequencing Data
Source: IEEE Trans Comput Biol Bioinform. Author manuscript; Available in PMC 2026 Feb 17. (PMC12910556; doi:10.1109/TCBBIO.2025.3572783)
Supplement: tcbbio-3572783-mm [file NIHMS2129199-supplement-tcbbio-3572783-mm.zip › tcbbio-3572783-mm/code/senescence/Shiva/get.eigengene.R]

get.eigengene <- function(genes, Data, savePath,
                          calculatEigen=FALSE,
                          inferEigen=FALSE, pigenFile=NULL,
                          pngWidth=25, verbose=2, doWgcna=TRUE,
                          labelCol="broad.cell.type"){
    ## This function will clean your gene set and compute/infer
    ## eigengene based on this gene set, and plot the weights
    ##genes: a dataframe of gene lists, the analysis will be done
    ## on each column separately and the results will be saved in
    ## foldesr with colnames of each column
    ## Data: a summarizedExperiment object of expression matrix with
    ## genes in rows and cells in columns
    ## savePath: a path to save the files
    ## calculatEigen: TRUE/FALSE
    ## inferEigen: TRUE/FALSE
    ## pigenFile: is a pigengene RData file that is an output of
    ## compute.pigengene(). Use this argument when you are inferring
    ## eigengene based on pigenFile
    ## labelCal: is the name of one column of colData, in which the
    ## oversampling is based on
    ## 2023-01-18
    result <- list()
    genes <- genes[genes != "" ]
    genes <- trimws(genes)
    log_info("There are ", length(genes), " genes in this list")
    intGenes <- intersect(genes, rownames(Data))
    message.if(me=paste(length(intGenes),
                        "genes exist in this data."), verbose=verbose)
    groupData <- Data[intGenes, ]
    message.if(me=paste("Dim of groupData:", paste(dim(groupData),
                                                   collapse="*")),
               verbose=verbose-2)
    module1 <- setNames(rep(0,times=nrow(Data)), rownames(Data))
    module1[intGenes] <- 1
    data1 <-  t(as.matrix(assay(groupData)))
    rownames(data1) <- as.character(colData(groupData)[, "TAG"])
    cellTypes <- as.character(colData(groupData)[, labelCol])
    names(cellTypes) <- as.character(colData(groupData)[, "TAG"])
    result[["Celltypes"]] <- cellTypes
    ## Computing the eigengene:
    if(calculatEigen){
        eigenPath <- file.path(savePath, "eigen")
        dir.create(eigenPath, showWarnings=FALSE, recursive=TRUE)
        pigenCalculateFile <- file.path(eigenPath, "pigengene.RData")
        result[["pigenCalculateFile"]] <- pigenCalculateFile
        if(file.exists(pigenCalculateFile)){
            log_info("Eigengenes already calculated. Recomputation will be skipped.")

        }else{
            computed <- compute.pigengene(Data=log10(data1+1),
                                          Labels=cellTypes,
                                          modules=module1,
                                          selectedModules=1,
                                          saveFile =pigenCalculateFile,
                                          amplification=5, doPlot=FALSE,
                                          verbose=5, dOrderByW=TRUE,
                                          naTolerance=0.05, doWgcna=doWgcna)
            gc()
            ##e1 <-  computed$eigengenes[,"ME1"]
            ##names(e1) <- rownames(computed$eigengenes)


        }
        ##browser()
        load(pigenCalculateFile, v=TRUE) ##pigengene
        e1 <- pigengene$eigengenes
        save(e1, file=file.path(eigenPath,
                                "eigengenes.RData"))
        result[["computedEigen"]] <- e1

        meModule <- sort(pigengene$membership[, "ME1"],
                         decreasing=TRUE) ## since we are focused on
        ## only one gene set, we don't need [module1==1]
        log_info("Plotting the weights...")
        png(file.path(eigenPath, "weights.png"),
            res=350, width=25, height=15, units="in")
        par(mgp=c(5,1,0))
        par(mar = c(18, 8, 2.1, 3.1))
        weights <- barplot(meModule, xaxt="n", space=0, ylab="Weights",
                           cex.axis=3.6, cex.lab=4.5,
                           ylim=c(min(meModule), max(meModule)))
        text(cex=3.2, x=weights, y=-0.1, names(meModule),
             xpd=TRUE, srt=90)
        ##mtext(side=4, line=1.2, adj=0.5, cex=3.5, group, font=2)
        dev.off()
    }
    if(inferEigen){
        inferPath <- file.path(savePath, "infer")
        dir.create(inferPath, showWarnings=FALSE, recursive=TRUE)
        pigenInferFile <- file.path(inferPath, "pigengene.RData")
        result[["pigenInferFile"]] <- pigenInferFile
        if(is.null(pigenFile)){
            stop("Please set pigenFile argument of the function in order to infer eigengenes. Eigengenes will be inferred based on this file!")
        }
        pigenFile <- get(load(pigenFile, v=TRUE))
        message.if(me="Projecting...", verbose=verbose-2)
        projected <- project.eigen(Data=log10(data1+1),
                                   saveFile=pigenInferFile,
                                   pigengene=pigenFile, verbose=verbose-2,
                                   ignoreModules=0)
        e1 <- projected$projected[, "ME1"]
        names(e1) <- rownames(projected$projected)
        save(e1, file=file.path(inferPath, "eigengenes.RData"))
        result[["projectEigen"]] <- e1
    }
    return(result)
}
