# Supplementary material for: ZiPo: A Deep Neural Network to De-Noise Single-Cell RNA Sequencing Data
Source: IEEE Trans Comput Biol Bioinform. Author manuscript; Available in PMC 2026 Feb 17. (PMC12910556; doi:10.1109/TCBBIO.2025.3572783)
Supplement: tcbbio-3572783-mm [file NIHMS2129199-supplement-tcbbio-3572783-mm.zip › tcbbio-3572783-mm/code/senescence/Shiva/get.neuron.R]

get.neuron <- function(Data, dataset) {
    ## Sogand and Shiva wrote this function to return only neurons from data
    ## 2022-28-10
    ## Data: is a dataframe with a column name cell_type
    ## dataset is the name of the dataset

    if(dataset=="ROSMAP" || dataset=="WU") {
        neuron <- Data[Data[, "Cell_type"] %in%  c("Ex", "In"), ]
    }
    if(dataset=="snRnaEc"){
        neuron <- Data[Data[, "Cell_type"] %in%  c("Exc","Inh"), ]
    }
    if(dataset=="scRna"){
        neuron <- Data[Data[, "Cell_type"] %in%  "neuron", ]
    }
    if(dataset=="scEmbryo"){
        neuron <- Data[Data[, "Cell_type"] %in%  c("Excitatory", "Inhibitory"), ]
    }
    if(dataset=="scNeocortex"){
        neuron <- Data[Data[, "Cell_type"] %in%  "Neuron", ]
    }
    if(dataset=="ALS"| dataset=="FTLD"){
        neuron <- Data[Data[, "Cell_type"] %in% c("Neuron_Ex",
                                             "Neuron_In"), ]
    }

    return(neuron)
}
