# Supplementary material for: ZiPo: A Deep Neural Network to De-Noise Single-Cell RNA Sequencing Data
Source: IEEE Trans Comput Biol Bioinform. Author manuscript; Available in PMC 2026 Feb 17. (PMC12910556; doi:10.1109/TCBBIO.2025.3572783)
Supplement: tcbbio-3572783-mm [file NIHMS2129199-supplement-tcbbio-3572783-mm.zip › tcbbio-3572783-mm/code/senescence/Shiva/get.pop.R]

get.pop <- function(Eigengenes, cellTypes, savePath){
    ## Shiva wrote this function to prepare the pop.RData which
    ## contains information about the sen/non/borders cells.
    ## Make sure to run get.eigengene.R first to get the eigengenes
    ## Eigengenes: is a named dataframe of eigengenes with cells as
    ## rownames. This can be the output of get.eigengene.R
    ## cellTypes: a named vector of cell types with cells as
    ## names. This can be the output of get.eigengene.R
    ## 2023-01-19
    result <- list()
    Eigengenes <- as.data.frame(Eigengenes) %>% rownames_to_column() %>% deframe()
    ##^convert dataframe to vector
    pop <- cbind(cellTypes[names(Eigengenes)],
                 as.data.frame(Eigengenes))
    colnames(pop) <- c("Cell_type", "Expression")
    ##browser()
    pop[, "Cell_type"] <- factor(pop[, "Cell_type"])
    cutOff <-  mean(Eigengenes)+3*sd(Eigengenes)
    nonSenThr <- mean(Eigengenes)
    log_info("cutoff value is: ", cutOff)
    continue <- TRUE
    if(length(which(Eigengenes[rownames(pop)]> cutOff))==0){
        log_info("No cells more than threshold found!!")
        continue <- FALSE
    }
    result[["continue"]] <- continue
    if(continue){
        pop <- cbind(pop, Population= Eigengenes[rownames(pop)]> cutOff)
        pop <- cbind(pop, Zscore=(pop[,
                                      "Expression"]-mean(Eigengenes))/sd(Eigengenes))
        nonCell <- rownames(pop[pop[, "Zscore"]<= 0, ])
        senCell <- rownames(pop[pop[, "Zscore"]> 3, ])
        borderPos <- rownames(pop[pop[, "Zscore"]<= 3 & pop[,
                                                            "Zscore"]>2,])
        middleCell <- rownames(pop[pop[, "Zscore"]<= 2 & pop[,
                                                             "Zscore"]>1,])
        borderNeg <- rownames(pop[pop[, "Zscore"]<= 1 & pop[,
                                                            "Zscore"]>0,])

        pop[nonCell, "Senescence"] <- "nonSen" ##negative
        pop[senCell, "Senescence"] <- "sen"
        pop[borderPos, "Senescence"] <- "borderPos"
        pop[middleCell, "Senescence"] <- "middle"
        pop[borderNeg, "Senescence"] <- "borderNeg"
        numbersCt <- table(pop[,c("Cell_type", "Population")])
        result[["cutOff"]] <- cutOff
        result[["pop"]] <- pop
        save(pop, file=file.path(savePath, "pop.RData"))
        ratioCt <- numbersCt[,"TRUE"]/rowSums(numbersCt)
        numbersCt <- cbind(numbersCt, ratioCt)
        numbersCt <- cbind(numbersCt, "log10(P)"= 0)
        numbersCt <- cbind(numbersCt, "log10(P(not))"= 0)

        log_info("Calculating hypergeometric tests...")
        for(type1 in rownames(numbersCt)){
            ##browser()
            p1 <- phyper(m= sum(numbersCt[,"TRUE"]), n= sum(numbersCt[,"FALSE"]),
                         k=sum(pop[,"Cell_type"]==type1), q=numbersCt[type1,"TRUE"]-1,
                         lower.tail=FALSE,
                         log=TRUE)
            numbersCt[type1, "log10(P)"] <- (p1/log(10))*nrow(numbersCt)
            p2 <- phyper(n= sum(numbersCt[,"TRUE"]), m= sum(numbersCt[,"FALSE"]),
                         k=sum(pop[,"Cell_type"]==type1),
                         q=numbersCt[type1,"FALSE"]-1,
                         lower.tail=FALSE,
                         log=TRUE)
            numbersCt[type1, "log10(P(not))"] <- (p2/log(10))*nrow(numbersCt)
        }
        seNum <- sum(pop[,"Population"])
        print("The ratio of SEN or NFT cells in each cell types: ")
        print(numbersCt)
        print(paste("There are", seNum,tasks, " cells(", 100*seNum/nrow(pop), "%)"))
        write.csv(numbersCt, file=file.path(savePath,
                                            "numbers_across_cell_types.csv"))
    }
    return(result)
}
