# Supplementary material for: ZiPo: A Deep Neural Network to De-Noise Single-Cell RNA Sequencing Data
Source: IEEE Trans Comput Biol Bioinform. Author manuscript; Available in PMC 2026 Feb 17. (PMC12910556; doi:10.1109/TCBBIO.2025.3572783)
Supplement: tcbbio-3572783-mm [file NIHMS2129199-supplement-tcbbio-3572783-mm.zip › tcbbio-3572783-mm/code/senescence/Shiva/get.sc.path.R]

get.sc.path <- function(initPath, name=NULL, whichLoad=c(NULL, "raw", "filtered"),
                        experiment=NULL){
    ##Shiva wrote this function to return the path of scRna-seq
    ##datasets
    ## initPath: the base path, if you are calling the function on
    ## your computer set it to ~, if you are using the cluster set it
    ## to e.g. /work/07138/shivakp/
    ## name: name of the dataset. To see the full list of datasets
    ## returns a list based on whichLoad  and two matrices for raw and filtered
    ## path to the files
    ## whichLoad: which version of data you want to load, you can skip
    ## this by setting to NULL
    ## experiment: name of the experimennt folder
    scList <- c("ROSMAP", "WU", "scRna", "snRnaEc", "scEmbryo",
                "snALS") ##return this
    for(c1 in name){
        if(is.null(c1)|| !c1 %in% scList){
            log_info("Please select a dataset name from ~/proj/deep/data/cell/experimentHub/human/Human_scRna_description.csv OR the list below from dementia project:")
            log_info(paste(scList, collapse=" "))
            stop()
        }
    }

    ##returns: link to data and metadata
    projPath <- file.path(initPath, "proj")
    dementPath <- file.path(projPath, "dementia/data")
    rosmaPath <- file.path(dementPath,
                           "ROSMAP/2019_08_29_downloaded/GeneExpression/snRNAseqPFC_BA10/Processed")
    washUpath <- file.path(dementPath, "WashU_2019-11-20")
    bioDeePath <- file.path(projPath, "deep/data")
    deepResPath <- file.path(projPath, "deep/result")
    if(!is.null(experiment)){
        namePath <- file.path(deepResPath, experiment, name)
        dir.create(namePath, recursive=TRUE, showWarnings=FALSE)
        filterPaths <- namePath
        names(filterPaths) <- name
    }else{
        log_info(">>>WARNING: experiment is not definied!! Please enter the experiment name!")
    }
    scPaths <- mat <- c()
    for(n1 in name){
        if(n1== "ROSMAP"){
            summarizedExFile <- file.path(rosmaPath, "snRnaCounts.RData")
            clinicalPath <- file.path(rosmaPath, "Mathys2019")
        }

        if(n1== "WU"){
            summarizedExFile <- file.path(washUpath, "snRnaCounts.RData")
            clinicalPath <- file.path(washUpath, "clinical.RData")
        }
        if(n1== "scRna"){
            summarizedExFile <- file.path(dementPath,
                                          "scRna_entorhinal/snRnaCounts.RData")
            clinicalPath <- file.path(dementPath,
                                      "scRna_entorhinal/clinical.RData")
        }

        if(n1== "snRnaEc"){
            summarizedExFile <- file.path(dementPath,
                                          "snRna_entorhinal/snRnaCounts.RData")
            clinicalPath <- file.path(dementPath,
                                      "snRna_entorhinal/clinical.RData")
        }
        if(n1== "scEmbryo"){
            summarizedExFile <- file.path(dementPath,
                                          "Embryonic_scRna/snRnaCounts.RData")
            clinicalPath <- file.path(dementPath,
                                      "Embryonic_scRna/clinical.RData")
        }

        if(n1== "snALS"){
            summarizedExFile <- file.path(dementPath,
                                          "snRna_ALS/snRnaCounts.RData")
            clinicalPath <- file.path(dementPath,
                                      "snRna_ALS/clinical.RData")
        }
        mat <- data.frame(name=n1, Count=summarizedExFile,
                          Clinical=clinicalPath)
        scPaths <- rbind(mat, scPaths)
    }

    if(!is.null(whichLoad)){
        if(length(name)>1){
            stop("The function cannot load two dataset yet! Please set name to only one dataset.")
        }else{
            log_info(paste("Loading", whichLoad, name, "..."))
            if(whichLoad=="raw"){
                ##message.if(me=paste("Loading data from", scPaths[,
                ##                                           "Count"]), verbose=2)
                Data <- get(load(scPaths[, "Count"], v=TRUE))
                ##snRnaCounts
            }
            if(whichLoad=="filtered"){

                Data <- get(load(file.path(namePath,
                                           "filtered.RData")))
            }


        }
    }
    if(is.null(whichLoad)){
        scList <- list(scPaths=scPaths, filterPaths=filterPaths)
        }else{
            scList <- list(Data=Data, scPaths=scPaths,
                           filterPaths=filterPaths)
        }
    return(scList)


}
