# Supplementary material for: ZiPo: A Deep Neural Network to De-Noise Single-Cell RNA Sequencing Data
Source: IEEE Trans Comput Biol Bioinform. Author manuscript; Available in PMC 2026 Feb 17. (PMC12910556; doi:10.1109/TCBBIO.2025.3572783)
Supplement: tcbbio-3572783-mm [file NIHMS2129199-supplement-tcbbio-3572783-mm.zip › tcbbio-3572783-mm/code/senescence/Shiva/ggsave.if.R]

ggsave.if <- function(savePath, ggObject, addReport, ...){
    if(addReport){
        print(ggObject)
    }
    if(!is.null(savePath)){
        ggObject
        ggsave(plot=ggObject, filename=savePath, ...)
    }

}
