# Supplementary material for: ZiPo: A Deep Neural Network to De-Noise Single-Cell RNA Sequencing Data
Source: IEEE Trans Comput Biol Bioinform. Author manuscript; Available in PMC 2026 Feb 17. (PMC12910556; doi:10.1109/TCBBIO.2025.3572783)
Supplement: tcbbio-3572783-mm [file NIHMS2129199-supplement-tcbbio-3572783-mm.zip › tcbbio-3572783-mm/code/senescence/Shiva/heatmap_developing.R]

## Shiva wrote this script to generate a heatmap for ratio of
## senescent cells within each cell type for each individual.
## 2022-01-19
for(g1 in colnames(seNftGenes)){
    print(paste("Working on", g1))
    load(file.path(senGenePath, g1, "tag2braaksc/pop.RData"), v=T)
    cells <- unique(pop[, "Cell_type"])
    subj <- unique(pop[, "Subject"])
    heatDf <- data.frame(row.names=cells)
    for(s1 in subj){
        ratio <- rat <- c()
        dat1 <- pop[pop[, "Subject"] %in% s1, ]
        print(paste("Working on", s1))
        for(c1 in cells){
            print(paste("Working on", c1))
            dat2 <- dat1[dat1[, "Cell_type"] %in% c1, ]
            print(table(dat2[, "Population"]))
            print(paste("Proportion of", c1, "to total cells"))
            print(nrow(dat2)/nrow(dat1))
            ##browser()
            tr <- length(dat2[dat2[, "Population"]==TRUE,"Population"])
            fa <- length(dat2[dat2[, "Population"]==FALSE,"Population"])
            if(tr==0){
                names(tr) <- c1
                ratio <- c(ratio, tr)
            }else {
                rat <- tr/ (tr+fa)
                names(rat) <- c1
                ratio <- c(ratio, rat)
            }

        }
        ratio <- data.frame(ratio)
        ##ratio <- ratio[rownames(heatDf),]
        colnames(ratio) <- s1
        heatDf <- cbind(ratio, heatDf)
        ##rm(ratio)
        ##rownames(heatDf) <- names(ratio)
        browser()
    }
    heatDf <- subset(heatDf, select=-GW22T)
    png(file.path(senGenePath, g1, "sen_ratio.png"), width=2*480,
        height=2*480,res=200)
    p1 <- pheatmap(heatDf, cluster_cols=FALSE, display_numbers=TRUE,
                   fontsize_number=10)
    dev.off()
}
