# Supplementary material for: ZiPo: A Deep Neural Network to De-Noise Single-Cell RNA Sequencing Data
Source: IEEE Trans Comput Biol Bioinform. Author manuscript; Available in PMC 2026 Feb 17. (PMC12910556; doi:10.1109/TCBBIO.2025.3572783)
Supplement: tcbbio-3572783-mm [file NIHMS2129199-supplement-tcbbio-3572783-mm.zip › tcbbio-3572783-mm/code/senescence/Shiva/Juan.R]

## Shiva wrote this script to extract the genes that Juan was
## interested in save those data in csv files.
## 2019-09-13.


## Timing:
JuanTime <- Sys.time()
print("Juan genes started at:")
print(JuanTime)
## print(paste("Results will be saved at:", senPath))

## Load data:
load(snRnaCountsFile, verbose=TRUE) ##snRnaCounts
print("snRnaCounts dim:")
print(dim(snRnaCounts))
JGenes <- read.csv(JuanGenesCsvFile, stringsAsFactors=FALSE)[,1]
JGenes <- gsub(JGenes, pattern=" ", replacement="")
print(JGenes)

## Subseting and saving:
Jdata <- snRnaCounts[intersect(JGenes, rownames(snRnaCounts)), ]
cells <- colData(Jdata)
pathology <- read.csv(file.path(mathysPath, "MOESM5_ESM.csv"))
sub2path <- as.vector(pathology[,"pathology.group"])
names(sub2path) <- pathology[,"Subject"]
juanCell <- merge(cells, pathology, by.x= "Subject", by.y="Subject")
write.csv(juanCell, file.path(experimentPath, "Cells-Info.csv"))
Jcounts <- as.matrix(assay(Jdata))
colnames(Jcounts) <- cells[, "TAG"]
write.csv(t(Jcounts), file.path(experimentPath, "Juan_snRNA.csv"))

## Timing:
print("Juan genes took:")
print(Sys.time()-JuanTime)
