# Supplementary material for: ZiPo: A Deep Neural Network to De-Noise Single-Cell RNA Sequencing Data
Source: IEEE Trans Comput Biol Bioinform. Author manuscript; Available in PMC 2026 Feb 17. (PMC12910556; doi:10.1109/TCBBIO.2025.3572783)
Supplement: tcbbio-3572783-mm [file NIHMS2129199-supplement-tcbbio-3572783-mm.zip › tcbbio-3572783-mm/code/senescence/Shiva/libraries.R]

## Calling the libraries and sourcing functions is done here.
## runall.R should source this script. 2019-09-06.
message.if(me="Libraries...", verbose=verbose-2)
## Sourcing:
if(!doLibrarySenescence){
    source("update.R")
    source("~/proj/alzheimer/code/utilities/makeOncinfoUt.R")
}else{
    version1 <-
        system("sed -n 's/^Version: *//p' package/DESCRIPTION",
               intern=TRUE)
    tarball <- paste0("Senescence_", version1,".tar.gz")
    system(paste("R CMD INSTALL", tarball))
    library("Senescence")
    data("allStages")
    data("ageFile")
    data("ageFileWu")
    data("seNftGenes")
    data("scRnaMeta")
    data("wuDataPlot")
}

## List of general packages:
packages <- c("pheatmap", "matrixStats", "dplyr",
              "Matrix", "SummarizedExperiment", "Pigengene",
              "dendextend", "C50",
              "beepr", "HelpersMG",
             "crayon", ## To print in color.
              "ggplot2",##   geom_violin
              "ggExtra", ## removeGrid
              "VennDiagram", "ComplexHeatmap", "pwr2",
              "limma", "stringr", "SingleCellExperiment",
              "readxl", "UpSetR", "caret", "SuperExactTest", "xtable",
             "logger", "anndata", "rhdf5")
              ##"synapserutils")
called <- OncinfoUt::call.libraries(packages=packages)
library(OncinfoUt)
## Special packages:
if(FALSE){
    if(!require("synapser")){
        install.packages("synapser", repos = c("http://ran.synapse.org",
                                               "http://cran.fhcrc.org"))
    }
    if(!require("synapser")){
        stop(paste("Install the synapser package.",
                   "See https://r-docs.synapse.org/articles/synapser.html"))
    }
    if(!require("synapserutils")){
        install.packages("synapserutils",
                         repos=c("http://ran.synapse.org",
                                 "http://cran.fhcrc.org"))
    }
    if(!require("synapserutils")){
        warning("synapserutils COULDN'T BE INSTALLED!!!")
    }
}
##library(MCLSLLreproduction) ##MCLSLL project
##library(metap) ## sumlog: Fisher's method
