# Supplementary material for: ZiPo: A Deep Neural Network to De-Noise Single-Cell RNA Sequencing Data
Source: IEEE Trans Comput Biol Bioinform. Author manuscript; Available in PMC 2026 Feb 17. (PMC12910556; doi:10.1109/TCBBIO.2025.3572783)
Supplement: tcbbio-3572783-mm [file NIHMS2129199-supplement-tcbbio-3572783-mm.zip › tcbbio-3572783-mm/code/senescence/Shiva/loop.function.R]

loop.function <- function(spGenes, mirStages, genePath, subData,
                          age, rosId, wuColor){
    analyzed <- list()
    for(g1 in colnames(spGenes)){ ##
        s1 <- mirStages[[1]]
        print(paste("gene list:", g1))
        path1 <- file.path(genePath, g1)
        ##browser()
        dir.create(path1, showWarnings=FALSE)
        file1 <- file.path(path1, "tag2braaksc/pop.RData")
        analyzed[[g1]] <- sample.function(group=g1, spGenes=spGenes,
                                          subData=subData,
                                          age=age, rosId=rosId,
                                          stages=s1, gResPath=path1,
                                          popFile=file1,
                                          wuColor=wuColor)
    }
}
