# Supplementary material for: ZiPo: A Deep Neural Network to De-Noise Single-Cell RNA Sequencing Data
Source: IEEE Trans Comput Biol Bioinform. Author manuscript; Available in PMC 2026 Feb 17. (PMC12910556; doi:10.1109/TCBBIO.2025.3572783)
Supplement: tcbbio-3572783-mm [file NIHMS2129199-supplement-tcbbio-3572783-mm.zip › tcbbio-3572783-mm/code/senescence/Shiva/membership.csv]

	ME1	Module	Weight
87	-0.25472340585185	1	-0.25472340585185
41	0.233371590329874	1	0.233371590329874
33	0.173354440796062	1	0.173354440796062
103	-0.163780397625443	1	-0.163780397625443
134	0.15915477574784	1	0.15915477574784
137	-0.157799421879077	1	-0.157799421879077
109	-0.150789153858025	1	-0.150789153858025
133	0.150493029249393	1	0.150493029249393
132	0.148499421031978	1	0.148499421031978
70	-0.148217451489589	1	-0.148217451489589
38	-0.147061132159701	1	-0.147061132159701
39	-0.143142722159645	1	-0.143142722159645
31	0.13925542646948	1	0.13925542646948
139	0.138515913213383	1	0.138515913213383
90	0.138420718495368	1	0.138420718495368
28	-0.136515034821141	1	-0.136515034821141
43	0.135945893707202	1	0.135945893707202
23	0.133047660883019	1	0.133047660883019
50	-0.131672087898073	1	-0.131672087898073
74	-0.130862195516972	1	-0.130862195516972
122	0.129984686484628	1	0.129984686484628
54	-0.128992644591782	1	-0.128992644591782
84	-0.125739112728869	1	-0.125739112728869
15	-0.125419839105006	1	-0.125419839105006
47	-0.12428171811356	1	-0.12428171811356
147	-0.116167793233146	1	-0.116167793233146
117	-0.115599137265249	1	-0.115599137265249
32	0.113912742856305	1	0.113912742856305
1	0.112499513476862	1	0.112499513476862
65	-0.111970090398104	1	-0.111970090398104
12	-0.111561624043618	1	-0.111561624043618
124	0.110741305440395	1	0.110741305440395
56	0.108055206859771	1	0.108055206859771
34	0.107211683013942	1	0.107211683013942
51	-0.10698783574908	1	-0.10698783574908
120	0.104984257959305	1	0.104984257959305
75	0.104597851964212	1	0.104597851964212
57	-0.0953373315680137	1	-0.0953373315680137
130	0.0949751245592701	1	0.0949751245592701
115	0.0942845297175236	1	0.0942845297175236
148	0.0935688170452477	1	0.0935688170452477
7	0.0925095740937212	1	0.0925095740937212
78	-0.092121932861753	1	-0.092121932861753
110	0.091844133522794	1	0.091844133522794
143	-0.0905826890086093	1	-0.0905826890086093
92	0.0900324572746359	1	0.0900324572746359
149	0.087012528358808	1	0.087012528358808
106	0.0828906267004117	1	0.0828906267004117
36	0.0827575998134975	1	0.0827575998134975
71	0.0820400212925413	1	0.0820400212925413
145	0.0803100973315085	1	0.0803100973315085
48	0.0798503494595732	1	0.0798503494595732
97	-0.0795156446256033	1	-0.0795156446256033
46	0.078835194602614	1	0.078835194602614
73	-0.0763525261202455	1	-0.0763525261202455
141	0.0756628251794598	1	0.0756628251794598
101	-0.074815967337836	1	-0.074815967337836
116	0.0747305630774037	1	0.0747305630774037
77	0.0691276853168846	1	0.0691276853168846
25	0.0688663852119575	1	0.0688663852119575
26	0.0668848435296439	1	0.0668848435296439
104	-0.0662206887177008	1	-0.0662206887177008
150	0.0654731543462611	1	0.0654731543462611
140	0.0643055029373239	1	0.0643055029373239
96	-0.0635925659335967	1	-0.0635925659335967
62	0.0635134121304275	1	0.0635134121304275
64	-0.0634261023051853	1	-0.0634261023051853
135	0.0624368619951398	1	0.0624368619951398
105	0.0602019580109408	1	0.0602019580109408
55	-0.0590716713882965	1	-0.0590716713882965
4	0.0586914816497742	1	0.0586914816497742
123	-0.0586324627754868	1	-0.0586324627754868
52	0.0580703416028613	1	0.0580703416028613
20	-0.0574390565519668	1	-0.0574390565519668
82	0.0567400425021971	1	0.0567400425021971
44	-0.0552602280141807	1	-0.0552602280141807
88	-0.054149353970948	1	-0.054149353970948
131	0.0541258834174693	1	0.0541258834174693
142	0.0536078524814767	1	0.0536078524814767
24	-0.053549627089345	1	-0.053549627089345
69	-0.0534666761858143	1	-0.0534666761858143
83	0.0531721488846992	1	0.0531721488846992
6	0.0515935064597606	1	0.0515935064597606
128	0.0515318015458314	1	0.0515318015458314
72	-0.050322194700542	1	-0.050322194700542
118	0.0502719561106875	1	0.0502719561106875
119	0.0463029158256218	1	0.0463029158256218
111	-0.0460500855037078	1	-0.0460500855037078
30	0.0433630657367086	1	0.0433630657367086
9	-0.0432588503054902	1	-0.0432588503054902
126	0.0407973965167789	1	0.0407973965167789
11	-0.0397041733320106	1	-0.0397041733320106
80	0.0368527009454845	1	0.0368527009454845
21	0.0350306229924078	1	0.0350306229924078
86	-0.0349836601042976	1	-0.0349836601042976
27	-0.0341133405823133	1	-0.0341133405823133
13	0.0319464712994442	1	0.0319464712994442
3	-0.0316870836666256	1	-0.0316870836666256
95	0.030828965542795	1	0.030828965542795
98	0.0284083949446416	1	0.0284083949446416
68	-0.0281788391161576	1	-0.0281788391161576
61	0.0281737049186528	1	0.0281737049186528
2	-0.0271799011628149	1	-0.0271799011628149
112	-0.0251737180856958	1	-0.0251737180856958
121	-0.0251512365858071	1	-0.0251512365858071
113	0.024648971531233	1	0.024648971531233
91	-0.0233367336192926	1	-0.0233367336192926
63	-0.0232829469688036	1	-0.0232829469688036
89	-0.023192586919711	1	-0.023192586919711
108	-0.0228952870407998	1	-0.0228952870407998
146	-0.0222875066148643	1	-0.0222875066148643
93	-0.0222778155404339	1	-0.0222778155404339
114	0.0220730535451758	1	0.0220730535451758
37	0.021525495268573	1	0.021525495268573
102	0.0214073130312435	1	0.0214073130312435
85	-0.0207330616930933	1	-0.0207330616930933
22	-0.0203412660348017	1	-0.0203412660348017
40	0.0203282357668088	1	0.0203282357668088
35	0.0184057363708205	1	0.0184057363708205
138	-0.0180906785303135	1	-0.0180906785303135
42	0.0173482727362259	1	0.0173482727362259
125	0.0172332944532016	1	0.0172332944532016
127	-0.0168704254666575	1	-0.0168704254666575
94	-0.0150254329965948	1	-0.0150254329965948
144	0.0147906812451068	1	0.0147906812451068
45	-0.0141184743909422	1	-0.0141184743909422
14	-0.0136819355503474	1	-0.0136819355503474
60	0.0134264036716024	1	0.0134264036716024
53	0.0131440500019587	1	0.0131440500019587
58	0.0123954869669902	1	0.0123954869669902
76	-0.0123348840928745	1	-0.0123348840928745
81	-0.0122996862354915	1	-0.0122996862354915
29	-0.011964489226045	1	-0.011964489226045
10	0.0116656133355919	1	0.0116656133355919
59	-0.0112211218624544	1	-0.0112211218624544
107	-0.0106112202545616	1	-0.0106112202545616
100	0.00867457704574732	1	0.00867457704574732
49	0.00726901903255856	1	0.00726901903255856
18	-0.0069205456758217	1	-0.0069205456758217
67	0.00656236422471348	1	0.00656236422471348
8	-0.00544278522957661	1	-0.00544278522957661
79	0.00481113241787538	1	0.00481113241787538
19	0.00451385890826065	1	0.00451385890826065
17	-0.0042352140675223	1	-0.0042352140675223
66	-0.00392814953299209	1	-0.00392814953299209
129	0.00256805218650371	1	0.00256805218650371
5	0.00256493239643918	1	0.00256493239643918
136	-0.00216012641823993	1	-0.00216012641823993
99	0.00189895090311727	1	0.00189895090311727
16	0.00075727501247416	1	0.00075727501247416
