# Supplementary material for: ZiPo: A Deep Neural Network to De-Noise Single-Cell RNA Sequencing Data
Source: IEEE Trans Comput Biol Bioinform. Author manuscript; Available in PMC 2026 Feb 17. (PMC12910556; doi:10.1109/TCBBIO.2025.3572783)
Supplement: tcbbio-3572783-mm [file NIHMS2129199-supplement-tcbbio-3572783-mm.zip › tcbbio-3572783-mm/code/senescence/Shiva/neuron.R]

## Shiva wrote this script to do analyses on neurons, both for NFT and
## senescence.
## 2019-10-16
if("ROSMAP" %in% dataset | "WU" %in% dataset){
    load(stageFile, verbose=TRUE) ##stages
    senGenes <- seNftGenes[, c("Canonical Senescence Pathway",
                               "Senescence Responses",
                               "Senescence Initiators", "CellAge", "Kegg",
                               "GO")]
    nft <- seNftGenes[, c("Dunckley", "Garcia")]
    if("WU" %in% dataset){
        ageFile <- ageFileWu
    }

    a2 <- list()
    for(f1 in colnames(nft)){
        for(g1 in colnames(senGenes)){ ## each Miranda's lists,
            for(n1 in names(stages$mirStages)){
                s1 <- stages$mirStages[[n1]]
                print(paste("gene list:", g1))
                path1 <- file.path(senGenePath, g1)
                dir.create(path1, showWarnings=FALSE)
                path2 <- file.path(path1, n1)
                dir.create(path2, showWarnings=FALSE)
                load(file=file.path(path2, "pop.RData"), verbose=TRUE) ##pop
                a2[[g1]] <- analyze.neuron(gResPath=path1, dat=pop,
                                           nftPath=nftPath, nResPath=path2,
                                           st=s1, nftName=f1)
            }
        }
    }

}
