# Supplementary material for: ZiPo: A Deep Neural Network to De-Noise Single-Cell RNA Sequencing Data
Source: IEEE Trans Comput Biol Bioinform. Author manuscript; Available in PMC 2026 Feb 17. (PMC12910556; doi:10.1109/TCBBIO.2025.3572783)
Supplement: tcbbio-3572783-mm [file NIHMS2129199-supplement-tcbbio-3572783-mm.zip › tcbbio-3572783-mm/code/senescence/Shiva/nft.R]

## Shiva wrote this scrpit to calculate the overlap of NFT and senescent cells.
## 2019-10-07.

## Timing:
nftTime <- Sys.time()
print("Senescence analysis started at:")
print(nftTime)
print(paste("Results will be saved at:", senPath))

## Load data:
if("ROSMAP" %in% dataset){
    load(as.character(rosPath$files["snRnaCountsFile"]),
         verbose=TRUE) ##snRnaCounts
}else{
    load(snRnaCountsFile, verbose=TRUE)
}
print("snRnaCounts dim:")
print(dim(snRnaCounts))
load(stageFile, verbose=TRUE) ##stages
load(subClinFile, v=TRUE) ##subClin
senGenes <- seNftGenes[, c("Canonical Senescence Pathway",
                           "Senescence Responses",
                           "Senescence Initiators", "CellAge", "Kegg",
                           "GO")]
nft <- seNftGenes[, c("Dunckley", "Garcia")]
if(subGenes){
    nftGene <-
        readline('Please enter the name of genes you wish to do the analysis on (If there are more than one gene seperate them with space like; CDKN1A CDKN2A):')
    nft <- unlist(strsplit(nftGene, "\\s+"))
    nft <- data.frame(nft)
    colnames(nft) <- "Sub.Genes"
}
nftLists <- c()
if(doDunckley){
    ##nft <- nft[, "Dunckley"]
    nftLists <- c(nftLists, "Dunckley")
    nft <- data.frame(Dunckley=nft)
}
if(doBiorx){
    print("The analyses on Biorxiv NFT gene list takes 2 hours. Please creat a .Renviron in your home directory (touch ~/.Renviron) and add R_MAX_VSIZE=100Gb to the first line. Remember to empty this file after the analysis is done!-Shiva")
    nftLists <- c(nftLists, "Garcia")
}

if(doAutophagy){
    nft <- read.csv(file.path(demPath,
                              "data/autophagy_NRBF2/13024_2019_342_MOESM1_ESM.csv"))
    nft <- unique(as.vector(nft[, "Gene.Name"]))
    nft <- nft[nft != ""]
    nft <- data.frame(Autophagy=nft)
}

if(jamieGene){
    nft <- "PSEN1"
    nft <- as.data.frame(nft)
    colnames(nft) <- "PSEN1"
}
allNft <- c()
for(c1 in colnames(nft)){
    allNft <- c(allNft, nft[, c1])
}
allNft <- allNft[allNft != ""]
allNft <- trimws(allNft)
matchedGeneNft <- intersect(allNft, rownames(snRnaCounts))
print(paste("Out of", length(allNft), "NFT genes", length(matchedGeneNft),
            "matched in RNA-Seq data"))
subData <- snRnaCounts[matchedGeneNft, ]

##browser()
## Analysis on each nft group:
agl <- analyze.gene.lists(spGenes=nft, mirStages=stages$mirStages,
                          age=subClin$age,
                          rosId=subClin$rosId, subData=subData,
                          genePath=nftPath,
                         subClinFile=subClinFile, wuColor=wuColor)

if(agl[[1]][["continue"]]){
    mergeCells <- list()
    for(col in colnames(nft)){
        load(file=file.path(nftPath, col,"nrCells.RData"),
             verbose=TRUE) ##nrCells
                                        # all <- myCells[,"Cell_type"]
                                        # names(all) <- rownames(myCells)
                                        # exIn <- all[all %in% c("Ex", "In")]
        mergeCells[[col]] <- rownames(nrCells)
    }
    if(length(mergeCells[[1]]) >0 | length(mergeCells[[2]])>0){
        if(!doDunckley){
            png(file.path(nftPath,"venn.png"), width=4*480,
                height=4*480, res=250)
            venn <- venn.diagram(mergeCells, filename=NULL,
                                 fill=c("darkblue","red"), cex=4)
            grid.draw(venn)
            dev.off()
        }

        print("Saving intersection of nft cells from different list")
        if(length(mergeCells)==1){
            interNftCells <- mergeCells[[1]]
        }else{
            interNftCells <- intersect(mergeCells[[1]], mergeCells[[2]])
        }
        interNftCells <- data.frame(intCell=interNftCells)
        rownames(interNftCells) <- interNftCells[, "intCell"]
        write.csv(interNftCells, file=file.path(nftPath, "interNftCells.csv"))

        ##NFT neurons; senescent or non-senescent?
        colnames(senGenes) <- c("CSP", "SRP", "SIP", "CellAge",
        "Kegg", "GO")
        for(n1 in colnames(nft)){
            for(c1 in colnames(senGenes)){
                print("Are NFT neurons; senescent or non-senescent?")
                print(paste("Working on:", c1))
                pop <- get(load(file.path(senGenePath, c1, "tag2braaksc",
                                          "pop.RData"), v=TRUE))
                eigen <- "senescence"
                neuronType <- "NFT"
                path1 <- file.path(nftPath, n1)
                nrCells <- data.frame(mergeCells[[n1]])
                rownames(nrCells) <- nrCells[,1]
                plot.senvsnft(path1=path1, title=c1, doScale=FALSE,
                              nrCell=nrCells, neuronType=neuronType,
                              pop=pop, eigen=eigen, nftName=n1)
                plot.senvsnft(path1=nftPath, title=c1, doScale=TRUE,
                              nrCell=nrCells, neuronType=neuronType,
                              pop=pop, eigen=eigen, nftName=n1)
            }
        }
        ##senescent cells; NFT or non-NFT?
        for(s1 in colnames(senGenes)){
            print("Are senescent cells; NFT or non-NFT?")
            for(n1 in colnames(nft)){
                print(paste("Working on", n1, "in", s1))
                nrCells <- get(load(file.path(senGenePath, s1 ,
                                              "nrCells.RData"),
                                    v=TRUE)) #nrCells ##senescent neurons, any cell above mean+3sd
                print("dim sen cells:")
                print(dim(nrCells))
                pop <- get(load(file.path(nftPath, n1, "tag2braaksc",
                                          "pop.RData"), v=TRUE))
                ## ^pop ##all cells in NFT analysis
                pathS1 <- file.path(senGenePath, s1)
                eigen <- "NFT"
                neuronType <- "Senescence"
                plot.senvsnft(path1=pathS1, title=n1, doScale=FALSE,
                              nrCell=nrCells, neuronType=neuronType,
                              pop=pop, eigen=eigen, nftName=n1)
                plot.senvsnft(path1=pathS1, title=n1, doScale=TRUE,
                              nrCell=nrCells, neuronType=neuronType,
                              pop=pop, eigen=eigen, nftName=n1)
            }
        }
    }
}
