# Supplementary material for: ZiPo: A Deep Neural Network to De-Noise Single-Cell RNA Sequencing Data
Source: IEEE Trans Comput Biol Bioinform. Author manuscript; Available in PMC 2026 Feb 17. (PMC12910556; doi:10.1109/TCBBIO.2025.3572783)
Supplement: tcbbio-3572783-mm [file NIHMS2129199-supplement-tcbbio-3572783-mm.zip › tcbbio-3572783-mm/code/senescence/Shiva/nft_p19.R]

## Shiva wrote this script to find the expression of singles genes in
## NFT+p19+ vs. NFT-p19-
## 2021-03-26
if("ROSMAP" %in% dataset){
    load(as.character(rosPath$files["snRnaCountsFile"]),
         verbose=TRUE) ##snRnaCounts
}
load(file.path(nftPath, "Dunckley/tag2braaksc", "pop.RData"), v=TRUE)
##^pop
neur <- pop[pop[, "Cell_type"] %in% c("Ex", "In"),]
senGenes <-
    readline('Please enter the name of genes you wish to do the analysis on (If there are more than one gene seperate them with space like; CDKN1A CDKN2A):')
senGenes <- unlist(strsplit(senGenes, "\\s+"))
##browser()
##senGenes <- data.frame(senGenes)
co <-  t(as.matrix(assay(snRnaCounts)))
rownames(co) <- as.character(colData(snRnaCounts)[, "TAG"])
p19 <- co[, "CDKN2D"]
p19Pos <- p19[which(p19>0)]
print("Length of p19+")
print(length(p19Pos))
p19Neg <- p19[which(p19==0)]
print("Length of p19-")
print(length(p19Neg))
nftMean <- mean(pop[, "Expression"])
nftPos <- neur[neur[, "Population"] %in% TRUE, ]
posCells <- intersect(rownames(nftPos), names(p19Pos))
print(paste("Number of p19+ that are also nft+ cells:", length(posCells)))
nftNeg <- neur[neur[, "Population"]< nftMean, ]
negCells <- intersect(rownames(nftNeg), names(p19Neg))
print(paste("Number of p19- that are also nft- cells:",
            length(negCells)))

p1 <- p2 <- dat <- NULL
for(s1 in senGenes){
    print(s1)
    genePos <- co[posCells, s1]
    p1 <- cbind(data.frame(Expression=genePos),
                Category=rep("Positive", length(genePos)))
    geNeg <- co[negCells, s1]
    p2 <- cbind(data.frame(Expression=geNeg),
                Category=rep("Negative", length(geNeg)))
    print(t.test(genePos, geNeg))
    rownames(p1) <- rownames(p2) <- NULL
    dat <- rbind(p1, p2)
    gg1 <- ggplot(dat, aes(x=Category, y=Expression,
                           fill=Category))+geom_violin()
    gg1
    ggsave(file.path(senPath, paste0(s1, "_nft_p19.png")), dpi=400, width=10,
    height=10, units="in")
}
