# Supplementary material for: ZiPo: A Deep Neural Network to De-Noise Single-Cell RNA Sequencing Data
Source: IEEE Trans Comput Biol Bioinform. Author manuscript; Available in PMC 2026 Feb 17. (PMC12910556; doi:10.1109/TCBBIO.2025.3572783)
Supplement: tcbbio-3572783-mm [file NIHMS2129199-supplement-tcbbio-3572783-mm.zip › tcbbio-3572783-mm/code/senescence/Shiva/package/call.libraries.R]

## Habil inacluded this function in the OncinfoUt package on 2023-05-23.
## Habil moved it under Oncinfo_Ut/R on 2024-07-01.
stop("Do not source the call.libraries() function directly! Instead use it through the OncinfoUt package.")
