# Supplementary material for: ZiPo: A Deep Neural Network to De-Noise Single-Cell RNA Sequencing Data
Source: IEEE Trans Comput Biol Bioinform. Author manuscript; Available in PMC 2026 Feb 17. (PMC12910556; doi:10.1109/TCBBIO.2025.3572783)
Supplement: tcbbio-3572783-mm [file NIHMS2129199-supplement-tcbbio-3572783-mm.zip › tcbbio-3572783-mm/code/senescence/Shiva/package/DESCRIPTION]

Package: Senescence
Type: Package
Title: Identifying senescence and NFT cells.
Version: 0.1.0
Date: 2020-10-18
Author: Shiva Kazempour Dehkordi
Maintainer: <kazempoudeh@uthscsa.edu> <zare@uthscsa.edu>
Description: Identifies senescent and NFT cells using eigengenes, a weighted average expression over all genes.
License: GPL (>=2)
NeedsCompilation: no
Packaged: 2020-10-19 00:36:24 UTC; kazempour
Depends: R (>= 3.6.0)
