# Supplementary material for: ZiPo: A Deep Neural Network to De-Noise Single-Cell RNA Sequencing Data
Source: IEEE Trans Comput Biol Bioinform. Author manuscript; Available in PMC 2026 Feb 17. (PMC12910556; doi:10.1109/TCBBIO.2025.3572783)
Supplement: tcbbio-3572783-mm [file NIHMS2129199-supplement-tcbbio-3572783-mm.zip › tcbbio-3572783-mm/code/senescence/Shiva/packing.R]

## Shiva wrote this script to build senescence package.
##2020-09-17.
message.if(me="To make package Senescence...", verbose=verbose)
##source("update.R")

made <- make.package(name="Senescence", descriptionFile="package/DESCRIPTION",
                      packageData=packageData, functionS=functionS)
system("cp ~/proj/alzheimer/code/Habil/utilities/call.libraries.R package")
## End time:
message.if(me="Packing Senescence finished at:", verbose=verbose-2)
message.if(me=as.character(Sys.time()), verbose=verbose-2)
