# Supplementary material for: ZiPo: A Deep Neural Network to De-Noise Single-Cell RNA Sequencing Data
Source: IEEE Trans Comput Biol Bioinform. Author manuscript; Available in PMC 2026 Feb 17. (PMC12910556; doi:10.1109/TCBBIO.2025.3572783)
Supplement: tcbbio-3572783-mm [file NIHMS2129199-supplement-tcbbio-3572783-mm.zip › tcbbio-3572783-mm/code/senescence/Shiva/pca.R]

##Shiva wrote this script to apply pca on all of the genes and take
##more than one pc.
if("ROSMAP" %in% dataset){
    load(as.character(rosPath$files["snRnaCountsFile"]),
         verbose=TRUE) ##snRnaCounts
}
genes <- c()
for(s1 in colnames(senGenes)){
    print(s1)
    g1 <- senGenes[, s1]
    g1 <- trimws(g1)
    g1 <- g1[g1 != ""]
    g1 <- unique(g1)
    ##browser()
    g1 <- g1[! g1 %in% names(genes)]
    rep1 <- rep(s1, length(g1))
    names(rep1) <- g1
    genes <- c(genes, rep1)
}

datGene <- data.frame(Pathway=genes)
rownames(datGene) <- names(genes)
matchedGeneSn <- intersect(names(genes), rownames(snRnaCounts))
subData <- snRnaCounts[matchedGeneSn, ]
data1 <-  t(as.matrix(assay(subData)))
rownames(data1) <- as.character(colData(subData)[, "TAG"])
cellTypes <- as.character(colData(subData)[, "broad.cell.type"])
names(cellTypes) <- as.character(colData(subData)[, "TAG"])
b1 <- balance(Data=data1, Labels=cellTypes, amplification=5,
              verbose=0, naTolerance=0.05)
pca <- prcomp(log10(b1$balanced+1), scale=TRUE)
subRot <- pca$rotation[, 1:3]
png(file.path(senPath, "scree.png"), height=2*480, width=2*480,
    res=200)
screeplot(pca, npcs=nrow(datGene))
dev.off()
png(file.path(senPath, "heatmap.png"), height=2*480, width=2*480)
pheatmap.type(abs(subRot), cluster_cols=FALSE,annRow=datGene[rownames(subRot),,
                                          drop=FALSE])
dev.off()

for(c1 in colnames(senGenes)){
    load(file.path(senGenePath, c1, "pigengene.RData"), v=TRUE)
    w1 <- pigengene$weights
    png(file.path(senPath, paste0(c1, "_pc2_loading.png")), height=2*480, width=2*480,
    res=200)
    plot(w1[, "Weight"], subRot[rownames(w1), 2],
         xlab=paste("Weights in the SRP"), ylab="Weights based on PC1")
    dev.off()
    }
