# Supplementary material for: ZiPo: A Deep Neural Network to De-Noise Single-Cell RNA Sequencing Data
Source: IEEE Trans Comput Biol Bioinform. Author manuscript; Available in PMC 2026 Feb 17. (PMC12910556; doi:10.1109/TCBBIO.2025.3572783)
Supplement: tcbbio-3572783-mm [file NIHMS2129199-supplement-tcbbio-3572783-mm.zip › tcbbio-3572783-mm/code/senescence/Shiva/plot.senvsnft.R]

## Shiva wrote this function to plot the proportion of Nft NFT
## neurons; senescent or non-senescent? and senescent cells; NFT or
## non-NFT?
## 2020-09-14.

plot.senvsnft <- function(path1, title, nrCell, doScale,
                          neuronType, pop, eigen, nftName){
    ##title: name of the gene list, based on which question you are
    ##answering
    ##nrCell: neuron cells (nft or senescent)
    ##neuronType: a density plot for eigengene value of all cells of
    ##this neuron will be plotted
    ##pop: R data that consists of all cells with their eigengene
    ##values
    ##eigen: nft or senescent neurons that will be used as a subset
    ##density plot
    nr <- pop[pop[, "Cell_type"] %in% c("Ex", "In"),
              c("Cell_type", "Expression")]
    nrEx <- nr$Expression
    indCell <- nr[rownames(nrCell), ]
    ##indCell <- which(rownames(pop) %in% interNftCells)
    print(dim(indCell))
    e1 <- indCell$Expression
    ##e1 <-  pop$Expression[indCell] ##expression of NFT cells in
    ##senescence analysis(including all cells)
    print(paste("mean(neuron):", mean(nrEx)))
    print(paste("SD(neuron):", sd(nrEx)))
    print(paste("mean(e1):", mean(e1)))
    print(paste("SD(e1):", sd(e1)))
    dat1 <- data.frame(Expression=c(nrEx, e1),
                       Density=c(rep("All neurons", nrow(nr)),
                                 rep(paste(neuronType, "neurons"),
                                     length(e1))))
    print(dim(dat1))
    ##browser()
    if(doScale){
        N <- nrow(dat1)
        p1 <- ggplot(dat1, aes(x=Expression, y=..count../N,
                               fill=Density))+
            labs(x=paste("Expression of", eigen, "eigengene"),
                 y="Count")+geom_density(alpha=0.5)
        ##browser()
        path1 <- file.path(path1, paste0(nftName, "_scale"))
        dir.create(path1, recursive=TRUE, showWarnings=FALSE)
    }else{
        p1 <- ggplot(dat1, aes(x=Expression, fill=Density))+
            labs(x=paste("Expression of", eigen, "eigengene"),
                  y="Density")+geom_density(alpha=0.5)
    }
    ##browser()
    p1 <- p1+ geom_vline(aes(xintercept=mean(nrEx),
                             colour="mean"),lwd=1, lty="dashed")+
        geom_vline(aes(xintercept=mean(nrEx)+sd(nrEx),
                       colour="mean+sd"), lty="dashed", lwd=1)+
        geom_vline(aes(xintercept=mean(nrEx)+2*sd(nrEx),
                       colour="mean+2sd"), lty="dashed", lwd=1)+
        geom_vline(aes(xintercept=mean(nrEx)+3*sd(nrEx),
                       colour="mean+3sd"), lty="dashed", lwd=1)+
        scale_color_manual(name='',
                           values=c("mean"="brown",
                                    "mean+sd"="red",
                                    "mean+2sd"="orange",
                                    "mean+3sd"="green"),
                           limits=c("mean", "mean+sd",
                                   "mean+2sd", "mean+3sd"))
    p1 <- p1+labs(title=paste(title, ", sd=", round(sd(nrEx), 5), ",",
                              "mean=", round(mean(nrEx), 5)))+
         theme(plot.title=element_text(size=29))
    p1 <- p1+ theme(legend.title=element_text(size=26),
                    legend.text=element_text(size=19),
                    axis.text=element_text(size=28),
                    axis.title=element_text(size=30))+
        theme(axis.title.x=element_text(margin=margin(t=20, r=20,
                                                      b=20, l=20)))+
        theme(panel.grid.major=element_blank(),                                                      panel.grid.minor=element_blank())


    print(p1)
    ##browser()
    if(doEps){
        ggsave(file.path(path1, paste0(title, "_", nftName, "_Dis.eps")),
               width=12, height=8, units="in", dpi=400, device=cairo_ps)
    }else{
        ggsave(file.path(path1, paste0(title, "_", nftName, "_Dis.png")),
               width=12, height=8, units="in", dpi=400)
    }
    dev.off()
    print(paste("mean+sd:", mean(nrEx)+sd(nrEx)))
    print(paste("number of non-senescent NFTs in", title, ":"))
    print(length(which(e1 < mean(nrEx))))
    print(length(which(e1 < mean(nrEx)+sd(nrEx))))
    print(length(which(e1 < mean(nrEx)+2*sd(nrEx))))
    print(length(which(e1 < mean(nrEx)+3*sd(nrEx))))
    print(length(which(e1 > mean(nrEx)+3*sd(nrEx))))

}
