# Supplementary material for: ZiPo: A Deep Neural Network to De-Noise Single-Cell RNA Sequencing Data
Source: IEEE Trans Comput Biol Bioinform. Author manuscript; Available in PMC 2026 Feb 17. (PMC12910556; doi:10.1109/TCBBIO.2025.3572783)
Supplement: tcbbio-3572783-mm [file NIHMS2129199-supplement-tcbbio-3572783-mm.zip › tcbbio-3572783-mm/code/senescence/Shiva/post_process.R]

browser()
result <- file.path(demPath, "result")
all <- get(load(file.path(result, "2020-08-27_meanSd_reproduce",
                          dataset, targetNeuron,
                          "senescent", "Canonical.Senescence.Pathway",
                          "nrCells.RData"), v=T))
print(dim(all))
cdkn2d <- get(load(file.path(result, "2020-09-08_CDKN2D",
                             dataset, targetNeuron,
                             "senescent", "sub.Genes",
                             "nrCells.RData"), v=T))
print(dim(cdkn2d))
subAll <- get(load(file.path(result, "2020-09-08_notCDKN2D",
                             dataset, targetNeuron,
                             "senescent", "Canonical.Senescence.Pathway",
                             "nrCells.RData"), v=T))
print(dim(subAll))
cells <- list(All=rownames(all), CDKN2D=rownames(cdkn2d),
              notCDKN2D=rownames(subAll))
png(file.path(experimentPath, "venn.png"),
    width=4*480, height=4*480, res=250)
venn <- venn.diagram(cells, filename=NULL,
                     fill=c("darkmagenta", "darkblue","red"), cex=4)
grid.draw(venn)
dev.off()
##

## Creating eignegene csv files for cohort 1 and 2.
if("ROSMAP" %in% dataset){
    load(rosPath$files["snRnaCountsFile"], verbose=TRUE) ##snRnaCounts
    cellId <- colData(snRnaCounts)[, c("TAG", "Subject", "broad.cell.type")]
}else{
    load(snRnaCountsFile, verbose=TRUE)
    cellId <- colData(snRnaCounts)[, c("TAG", "broad.cell.type")]
}
print(dim(cellId))

for(s1 in colnames(senGenes)){
    if("ROSMAP" %in% dataset){
        load(file.path(senGenePath, s1, "pigengene.RData"), v=TRUE)
        eigen <- pigengene$eigengenes
        eigen <- cbind(eigen, TAG=rownames(eigen))
    }else{
        load(file.path(senGenePath, s1, "eigengenes.RData"), v=TRUE)
        eigen <- cbind(e1, TAG=names(e1))
    }
    load(file.path(senGenePath, s1, "trueCells.RData"), v=TRUE) ##trueCells
    trueCells <- cbind(trueCells, TAG=rownames(trueCells))
    trueCells <- trueCells[, c("Population", "TAG")]

    dat1 <- merge(cellId, eigen, by.x="TAG", by.y="TAG")
    dat2 <- merge(dat1, trueCells, by.x="TAG", by.y="TAG", all.x=TRUE)
    dat2$Population[is.na(dat2$Population)]<- "FALSE"
    write.csv(dat2, file=file.path(senGenePath, s1,
                                   "total_eigengene.csv"))
}

for(n1 in colnames(nft)){
     if("ROSMAP" %in% dataset){
        load(file.path(nftPath, n1, "pigengene.RData"), v=TRUE)
        eigen <- pigengene$eigengenes
        eigen <- cbind(eigen, TAG=rownames(eigen))
    }else{
        load(file.path(nftPath, n1, "eigengenes.RData"), v=TRUE)
        eigen <- cbind(e1, TAG=names(e1))
    }
    load(file.path(nftPath, n1, "trueCells.RData"), v=TRUE) ##trueCells
    trueCells <- cbind(trueCells, TAG=rownames(trueCells))
    trueCells <- trueCells[, c("Population", "TAG")]
    dat1 <- merge(cellId, eigen, by.x="TAG", by.y="TAG")
    dat2 <- merge(dat1, trueCells, by.x="TAG", by.y="TAG", all.x=TRUE)
    dat2$Population[is.na(dat2$Population)]<- "FALSE"
    write.csv(dat2, file=file.path(nftPath, n1,
                                   "total_eigengene.csv"))
}

## Creating pairwise scatter plot
ratioCan <- get(load(file.path(senGenePath, colnames(senGenes)[1],
                               "senRatio.RData"), v=TRUE))
ratioIn <- get(load(file.path(senGenePath, colnames(senGenes)[3],
                              "senRatio.RData"), v=TRUE))
ratioRes <- get(load(file.path(senGenePath, colnames(senGenes)[2],
                               "senRatio.RData"), v=TRUE))
print(cor(ratioCan$Ratio, ratioIn$Ratio))
print(cor(ratioCan$Ratio, ratioRes$Ratio))
print(cor(ratioIn$Ratio, ratioRes$Ratio))
##sqrt(ratioRes[, "Ratio"])*30
SRP <- ratioRes[, "Ratio"]
gg1 <- ggplot(data.frame(RatioCan=ratioCan[, "Ratio"],
                         RatioIn=ratioIn[, "Ratio"]),
              aes(RatioCan, RatioIn, size=SRP))+
    geom_point()
gg1 <- gg1 +labs(x="Senescence excitatory ratio of CSP",
                 y="Senescence excitatory ratio of SIP",
                 size=paste("Senescence","\n response"))+
    theme(axis.title.y=element_text(margin=unit(c(0, 10, 0, 0), "mm")),
          axis.title.x=element_text(margin=unit(c(10, 0, 0, 0), "mm")),
          legend.title=element_text(size=30),
          legend.text=element_text(size=28),
          axis.text=element_text(size=28),
          axis.title=element_text(size=30),
          legend.key.height=unit(1.5, "cm")) ##adds space between
##legend values
gg1 <- gg1+theme(panel.grid.major = element_blank(),
                 panel.grid.minor = element_blank())
if(doEps){
    ggsave(file.path(senGenePath, "CanVsIn_ratio.eps"), dpi=360,
           width=11, height=10, unit="in")
}else{
    ggsave(file.path(senGenePath, "CanVsIn_ratio.png"), dpi=360,
           width=11, height=10, unit="in")
}

dev.off()
