# Supplementary material for: ZiPo: A Deep Neural Network to De-Noise Single-Cell RNA Sequencing Data
Source: IEEE Trans Comput Biol Bioinform. Author manuscript; Available in PMC 2026 Feb 17. (PMC12910556; doi:10.1109/TCBBIO.2025.3572783)
Supplement: tcbbio-3572783-mm [file NIHMS2129199-supplement-tcbbio-3572783-mm.zip › tcbbio-3572783-mm/code/senescence/Shiva/power.R]

## Shiva wrote this script to do power analysis for two-way ANOVA experiments.
## 12-10-2019.

warning("This script needs modification after working on DSP started!")

## a & b= number of levels of factor A and factor B.
## alpha= level of significance.
## f.A & f.B= effect size of two factors.
ss.2way(a=4,b=2, alpha=0.05, beta=1-0.9, f.A=0.25, f.B=0.25, B=100) ##pwr2


## WebPower
## ndf= numerator degrees of freedom. For interaction effect: (a-1)*(b-1)
## ng= number of groups
## f= effect size
wp.kanova(ndf = 3, ng = 8, alpha = 0.05, power = 0.8, f=0.25)
wp.kanova(ndf = 6, ng = 24, alpha = 0.05, power = 0.8, f=0.25)
