# Supplementary material for: ZiPo: A Deep Neural Network to De-Noise Single-Cell RNA Sequencing Data
Source: IEEE Trans Comput Biol Bioinform. Author manuscript; Available in PMC 2026 Feb 17. (PMC12910556; doi:10.1109/TCBBIO.2025.3572783)
Supplement: tcbbio-3572783-mm [file NIHMS2129199-supplement-tcbbio-3572783-mm.zip › tcbbio-3572783-mm/code/senescence/Shiva/prep.R]

## Shiva wrote this script to prepare the scencence and NFT file for furthur analysis.
## 2019-10-11


## Timing:
prepTime <- Sys.time()
print("Prepration started at:")
print(prepTime)
print(paste("Results will be saved at:", senPath))
##browser()
## Load data:
load(rosPath$files["snRnaCountsFile"], verbose=TRUE) ##snRnaCounts
print("snRnaCounts dim:")
print(dim(snRnaCounts))
load(rosPath$files["clinicalFile"], verbose=TRUE) ##meta
##browser()
## Stage data:
print(table(meta$clinical[,c("cogdx", "dcfdx_lv")]))
## Variation of senescence ratios in different stages:
##allStages <- read.csv(pathologyCsvFile, stringsAsFactors=FALSE)
##ageFile <- read.csv(ageCsvFile, stringsAsFactors=FALSE)
pathology <- allStages[,c("Subject", "amyloid.group", "caa_4gp",
                          "ceradsc", "braaksc",
                          "niareagansc","cogdx", "pathology.group")]
conf <- ageFile[,c("Subject", "age_death",
                   "educ","msex")] ##confounding variables

print("table of ages(after rounding):")
print(table(conf[, "age_death"]))

print("Combining braaksc:")
##pathology[, "braaksc"][pathology[, "braaksc"] %in% c(1, 2,3)] <- 1
##pathology[, "braaksc"][pathology[, "braaksc"] %in% c(4,5,6)] <- 2
pathology[, "braaksc"][pathology[, "braaksc"] %in% c(1, 2)] <- 1
pathology[, "braaksc"][pathology[, "braaksc"] %in% c(3, 4)] <- 2
pathology[, "braaksc"][pathology[, "braaksc"] %in% c(5, 6)] <- 3
print("table of braaksc:")
print(table(pathology[, "braaksc"]))

if(jamieGene){
    print("Combining pathology group...")
    pathology[, "pathology.group"][pathology[, "pathology.group"] %in%
                                   "late-pathology"] <- "Yes"
    pathology[, "pathology.group"][pathology[, "pathology.group"] %in%
                                   "early-pathology"] <- "Yes"
    pathology[, "pathology.group"][pathology[, "pathology.group"] %in%
                                   "no-pathology"] <- "No"
}
mergeData <- merge(colData(snRnaCounts), pathology,
                   by.x= "Subject", by.y="Subject")
mergeData <- merge(conf, mergeData, by.x= "Subject", by.y="Subject")
rownames(mergeData) <- mergeData[, "projid"]
##print("Changing 90+ to 95 for analysis..")
mergeData[,"age_death"][mergeData[, "age_death"] %in% "90+"] <- 95

age <- as.numeric(mergeData[, "age_death"])
names(age) <- mergeData[, "TAG"]
rosId <- mergeData[, "Subject"]
names(rosId) <-  mergeData[, "TAG"]
adPathology <- mergeData[, "pathology.group"]
names(adPathology) <-  mergeData[, "TAG"]
projIds <- as.character(colData(snRnaCounts)[, "projid"])
names(projIds) <- as.character(colData(snRnaCounts)[, "TAG"])
gr <-  NULL
unIds <- data.frame("projID"=unique(projIds))
for(p1 in colnames(pathology)){
    gr <- mergeData[unique(projIds), p1]
    unIds <- cbind(unIds,p1=gr)
}
rownames(unIds) <- unique(projIds)
colnames(unIds)[-1] <- colnames(pathology)

tag <-  NULL
mirStages <- list()
for(n1 in colnames(pathology)[-1]){
    tag <- setNames(unIds[projIds,n1], nm=names(projIds))
    mirStages[[paste0("tag2",n1)]] <- tag
}

## Save:
stages <- list(mirStages=mirStages)
save(stages, file=stageFile)
subClin <- list(rosId=rosId, age=age, adPathology=adPathology)
save(subClin, file=subClinFile)
