# Supplementary material for: ZiPo: A Deep Neural Network to De-Noise Single-Cell RNA Sequencing Data
Source: IEEE Trans Comput Biol Bioinform. Author manuscript; Available in PMC 2026 Feb 17. (PMC12910556; doi:10.1109/TCBBIO.2025.3572783)
Supplement: tcbbio-3572783-mm [file NIHMS2129199-supplement-tcbbio-3572783-mm.zip › tcbbio-3572783-mm/code/senescence/Shiva/prep_als.R]

## Shiva wrote this script to make a count table from tar files.
## 2020-06-06
log_info("Preparing data started...")
doUntar <- exCon$params$doUntar
if(!file.exists(snRnaCountsFile)){
    if(doUntar){
        system(paste("tar -xvf", file.path(alsFtldPath,
                                           "GSE174332_RAW.tar"), "-C",
                     rawPath))
        tarFiles <- list.files(rawPath, full.names=TRUE)
        subDataFiles <- tarFiles[grep(dataset, basename(tarFiles))]
        log_info("Length of ", dataset, " cases:", length(subDataFiles))
        pnFiles <- tarFiles[grep("PN", basename(tarFiles))]
        for(t1 in c(subDataFiles, pnFiles)){
            system(paste("tar -C", subPath, "-xvf", t1))
        }
    }

    folders <- list.dirs(subPath, full.names=TRUE, recursive=FALSE)
    ##browser()
    s1 <- sparse <- cellTypes <- c()
    for(f1 in folders){
        ## in the pipline the rows are genes and columns are cells
        print(paste("Working on", basename(f1)))
        cols <- read.table(file.path(f1, "col_metadata.tsv"), header=TRUE,
                           fill=TRUE)
        print(paste("Dim of col file is:"))
        print(dim(cols))
        subCols <- cols[, c("Barcode", "Sample_ID", "CellClass", "CellType",
                            "Condition", "Sex")]
        cellTypes <- rbind(cellTypes, subCols)
        genes <- read.table(file.path(f1, "row_metadata.tsv"), header=TRUE,
                            fill=TRUE)
        print(paste("Dim of row file is:"))
        print(dim(genes))
        mtx <- readMM(file.path(f1, "counts_fil.mtx"))
        print(paste("Dim of matrix before combining is:"))
        print(dim(mtx))
        colnames(mtx) <- cols[, "Barcode"]
        rownames(mtx) <- genes[, "Gene"]
        sparse <- cbind(sparse, mtx)
        print(paste("Dim of matrix after combining:"))
        print(dim(sparse))
        system(paste("rm -r", f1))
        ##browser()
    }
    ##colnames(cellTypes)[which(names(cellTypes)=="CellType")] <-
    ## "broad.cell.type"
    colnames(cellTypes)[which(names(cellTypes)=="Barcode")] <- "TAG"
    rownames(cellTypes) <- cellTypes[, "TAG"]
    cellTypes <- cbind(cellTypes, broad.cell.type=cellTypes[,
                                                            "CellClass"])

    indGlia <- which(cellTypes[,"broad.cell.type"]=="Glia")
    cellTypes[indGlia, "broad.cell.type"] <- cellTypes[indGlia, "CellType"]
    snRnaCounts <- SummarizedExperiment(assay=list(count=sparse),
                                        colData=cellTypes)
    print("Saving the summarized experiment...")
    save(snRnaCounts, file=snRnaCountsFile)
}else{
    message.if(me="snRnaCountsFile already exists. Preparation skipped.",
               verbose=verbose-2)
}
load(snRnaCountsFile, v=T) ##snRnaCounts
cellTypes <- colData(snRnaCounts)
mirStages <- list()
mirStages[["tag2braaksc"]] <- cellTypes[, "Condition"]
names(mirStages[["tag2braaksc"]]) <- rownames(cellTypes)
stages <- list(mirStages=mirStages)
save(stages, file=stageFile)
age <- rep(60, nrow(cellTypes))
rosId <- sub('.*-\\s*', '', cellTypes[,"Sample_ID"])
names(age) <- names(rosId) <- rownames(cellTypes)
subClin <- list(rosId=rosId, age=age)
save(subClin, file=subClinFile)
cellsClinc <- cellTypes[, c("TAG", "broad.cell.type", "Sample_ID")]
save(cellsClinc, file=clinicalFile)
