# Supplementary material for: ZiPo: A Deep Neural Network to De-Noise Single-Cell RNA Sequencing Data
Source: IEEE Trans Comput Biol Bioinform. Author manuscript; Available in PMC 2026 Feb 17. (PMC12910556; doi:10.1109/TCBBIO.2025.3572783)
Supplement: tcbbio-3572783-mm [file NIHMS2129199-supplement-tcbbio-3572783-mm.zip › tcbbio-3572783-mm/code/senescence/Shiva/prep_cte.R]

## Shiva wrote this script to prepare CTE data to apply eigengenes on
## them
## 2022-10-06
tarFile <- file.path(snCtePath, "GSE155114_RAW.tar")
system(paste('tar -C', untarPath, '-zxvf', tarFile))
system(paste('tar -C', untarPath, '-zxvf', paste0(untarPath,'/*.gz')))
