# Supplementary material for: ZiPo: A Deep Neural Network to De-Noise Single-Cell RNA Sequencing Data
Source: IEEE Trans Comput Biol Bioinform. Author manuscript; Available in PMC 2026 Feb 17. (PMC12910556; doi:10.1109/TCBBIO.2025.3572783)
Supplement: tcbbio-3572783-mm [file NIHMS2129199-supplement-tcbbio-3572783-mm.zip › tcbbio-3572783-mm/code/senescence/Shiva/prep_embryo.R]

##Shiva wrote this script to prepare the embryonic scRna data for
##senescence analysis.
##2021-02-22.
##browser()
if(!file.exists(snRnaCountsFile)){
    tpmPath <- file.path(scEmbryo, "GSE103723_RAW")
    tpmFiles <- list.files(tpmPath, pattern="*.txt.gz", full.names=TRUE)
    ##cells <- read.csv(cellFile, stringsAsFactors=FALSE)
    cells <- data.frame(read_excel(cellFile, "Final_Clusters"))
    colnames(cells)[colnames(cells) %in% c("Cell", "Group")]  <-
        c("TAG", "broad.cell.type")
    print("Reading TPM files...")
    exp <- read.table(tpmFiles[1], header=TRUE)
    for(t1 in 2:length(tpmFiles)){
        exp1 <- read.table(tpmFiles[t1], header=TRUE)
        exp <- merge(exp, exp1, by.x="Gene", by.y="Gene")
    }
    rownames(exp) <- exp[, "Gene"]
    exp <- exp[, !names(exp) %in% "Gene"]
    cells <- cbind(cells, Subject=0)
    samples <- c("22WF", "23WF", "23WM")
    for(s1 in samples){
        ind <- grep(s1, cells$TAG)
        cells[ind, "Subject"] <- s1
    }
    print(table(cells$Subject))
    print("Removing sample with only 65 cells...")
    cells <- cells[cells[, "Subject"] %in% c("22WF", "23WF"), ]
    subExp <- exp[, cells$TAG]
    rownames(cells) <- cells[, "TAG"]
    snRnaCounts <- SummarizedExperiment(assay=list(count=subExp),
                                        colData=cells)
    print("Saving snRnaCounts file...")
    save(snRnaCounts, file=snRnaCountsFile)

    br <- as.character(cells$Subject)
    names(br) <- rownames(cells)
    mirStages <- list()
    mirStages[["tag2braaksc"]] <- br
    stages <- list(mirStages=mirStages)
    save(stages, file=stageFile)

    age <- rep(22, nrow(cells))
    names(age) <- rownames(cells)
    subClin <- list(rosId=br, age=age)
    save(subClin, file=subClinFile)
    save(clinical=cells, file=clinicalFile)

}else{
    message.if(me="Embryo snRnaCountsFile already exists. Preparation skipped.",
                   verbose=verbose-2)
    }
