# Supplementary material for: ZiPo: A Deep Neural Network to De-Noise Single-Cell RNA Sequencing Data
Source: IEEE Trans Comput Biol Bioinform. Author manuscript; Available in PMC 2026 Feb 17. (PMC12910556; doi:10.1109/TCBBIO.2025.3572783)
Supplement: tcbbio-3572783-mm [file NIHMS2129199-supplement-tcbbio-3572783-mm.zip › tcbbio-3572783-mm/code/senescence/Shiva/prep_neocortex.R]

## Shiva wrote this script to prepare neocortex data for senescence
## analysis.
## 2021/16/12
doGw19 <- TRUE
neocortexCells <- data.frame(read_excel(cellFile,
                                        "STable 5 - Neocortex Metadata"))
neocortexCells <- neocortexCells[!neocortexCells[, "CellType"] %in%
                                 "Outlier",]
pfc <- neocortexCells[neocortexCells[, "Area"] %in% "PFC",]
##prefrontal cortex region
##only
pfc[, "Cell.Name"] <- toupper(pfc[, "Cell.Name"])
rownames(pfc) <- pfc[, "Cell.Name"]
##pfc[, "Cell.Name"] <- gsub(".*_", "", pfc[, "Cell.Name"])
gw19 <- grep("GW19", rownames(pfc))
pfc <- pfc[-gw19,]
gw22t <- grep("GW22T", rownames(pfc))
pfc <- pfc[-gw22t,]
print(dim(pfc))
##Carnegie stages (CS)
folders <- file.path(scNeocortexPath, "matrices")
folderNames <- list.dirs(folders,recursive=FALSE)
if(doGw19){
    folderNames <- folderNames[!basename(folderNames)%in% c("GW22T_PFC1",
                                                     "GW22T_PFC2",
                                                     "GW19_2_PFC")]
}else{
     folderNames <- folderNames[!basename(folderNames)%in% c("GW22T_PFC1",
                                                             "GW22T_PFC2")]
}

##browser()
matList <- list()
for(f1 in folderNames){
    if(!(basename(f1)=="GW22_PFC1" | basename(f1)== "GW22T_PFC2")){
        print(paste("workign on", f1))
        genes <- read.table(file.path(f1, "genes.tsv"))
        mat <- readMM(file.path(f1, "matrix.mtx"))
        barcodes <- read.table(file.path(f1, "barcodes.tsv"))
        barcodes <- gsub("\\-.*","", barcodes[, "V1"])

        if(basename(f1)=="GW20PFC"){
            basename(f1) <- "GW20_PFC"
        }
        if(basename(f1)=="GW20_31_PFC"){
            basename(f1) <- "GW2031_PFC"
        }
        if(basename(f1)=="GW20_34_PFC"){
            basename(f1) <- "GW2034_PFC"
        }
        if(basename(f1)=="GW22_PFC2"){
            basename(f1) <- "GW22_PFC" ##not going to use GW22_PFC2
            ##because they have the same intersection with pfc. Plus the
            ##same cells from different matrix have different expressions.
        }
        if(basename(f1)=="GW22T_PFC1"){
            basename(f1) <- "GW22T_PFC" ## just used one of them.
        }
        print(paste("Length of barcodes is:", length(barcodes)))
        barcodes <- paste0(basename(f1), "_", barcodes)
        int <- intersect(barcodes, pfc[, "Cell.Name"])
        print(length(int))
        ##browser()
        rownames(mat) <- genes[, "V2"]
        colnames(mat) <- barcodes
        matList[basename(f1)] <- mat[, int]
        ##browser()
        ##countMat <- rbind(tmat, countMat)
        rm(mat)
    }
}

countMat <- do.call(cbind, matList)
cells <- pfc[colnames(countMat), c("Cell.Name", "CellType", "Age", "Individual",
                                   "AgeRange")]
colnames(cells)[colnames(cells) %in% "CellType"] <-
    "broad.cell.type"
colnames(cells)[colnames(cells) %in% "AgeRange"] <- "tag2braaksc"
colnames(cells)[colnames(cells) %in% "Cell.Name"] <- "TAG"
##Remove GW22T

snRnaCounts <- SummarizedExperiment(assays=list(countMat),
                                    colData=cells)
save(snRnaCounts, file=snRnaCountsFile)
br <- as.character(cells$tag2braaksc)
names(br) <- rownames(cells)
mirStages <- list()
mirStages[["tag2braaksc"]] <- br
stages <- list(mirStages=mirStages)
save(stages, file=stageFile)
age <- cells[, "Age"]
names(age) <- rownames(cells)
rosId <- cells[, "Individual"]
names(rosId) <- rownames(cells)
subClin <- list(rosId=rosId, age=age)
save(subClin, file=subClinFile)
save(cells, file=clinicalFile)
