# Supplementary material for: ZiPo: A Deep Neural Network to De-Noise Single-Cell RNA Sequencing Data
Source: IEEE Trans Comput Biol Bioinform. Author manuscript; Available in PMC 2026 Feb 17. (PMC12910556; doi:10.1109/TCBBIO.2025.3572783)
Supplement: tcbbio-3572783-mm [file NIHMS2129199-supplement-tcbbio-3572783-mm.zip › tcbbio-3572783-mm/code/senescence/Shiva/prep_rush.R]

## Shiva wrote this script to add new ages from Rush to previous
## snRnaCounts. This script should be run only once, since it changes
## ageFile and we don't want to change it every time.
## 2021-01-29.
if(doSensorAge){
    if("ROSMAP" %in% dataset){
        load(as.character(rosPath$files["snRnaCountsFile"]),
             verbose=TRUE) ##snRnaCounts
        load(as.character(rosPath$files["clinicalFile"]), verbose=TRUE)
        ##meta
    }
    ros <- colData(snRnaCounts)[, c("projid", "Subject")]
    ros <- unique(data.frame(ros))

    ageSn <- meta$clinical[, c("projid", "age_death_num")] ##age at death
    ##based on mathys data
    basic <- data.frame(read_excel(file.path(dataPath,
                                             "ROSMAP/2020-11-02_Rush/2020-11-02_Rush/dataset_989_basic_11-02-2020.xlsx")))
    long <- data.frame(read_excel(file.path(dataPath,
                                            "ROSMAP/2020-11-02_Rush/2020-11-02_Rush/dataset_989_long_11-02-2020.xlsx")))

    projId <- unique(colData(snRnaCounts)$projid)
    ageSn <- ageSn[ageSn[, "projid"] %in% projId, ]
    intLong <- long[long[, "projid"] %in% projId, ]
    ind <- maxAge <- NULL
    for(p1 in projId){
        age <- intLong[intLong[, "projid"] %in% p1, c("projid",
                                                      "age_at_visit")]
        ind <- age[which.max(age$age_at_visit),]
        maxAge <- rbind(maxAge, ind)
    }
    intBase <- basic[basic[, "projid"] %in% projId, c("projid",
                                                      "age_death")]
    rosMerge <- merge(intBase, ros, by.x="projid", by.y="projid")
    rushAge <- merge(rosMerge, maxAge, by.x="projid", by.y="projid")
    rushSn <- merge(rushAge, ageSn, by.x="projid", by.y="projid")
    colnames(rushSn)[colnames(rushSn) %in% c("age_death",
                                             "age_death_num")] <-
        c("age_death_rush", "age_death_mathys")
    print(head(rushSn))
    print("Adding the new age columns to clinical file (meta$clinical)...")
    meta$clinical <- merge(meta$clinical, rushSn, by.x="projid",
                           by.y="projid")
    newAgeFile <- merge(ageFile, rushSn, by.x="Subject", by.y="Subject")
    colnames(newAgeFile)[colnames(newAgeFile) %in% c("age_death",
                                                     "age_death_rush")] <-
        c("age_death_missing", "age_death")
    ##browser()
    write.csv(newAgeFile, file=ageCsvFile)

    png(file=file.path(experimentPath, "age_comp.png") ,width=5*480,
        height=3*480, res=200)
    par(mfrow=c(1,2))
    plot(x=rushSn[, "age_death_rush"], y=rushSn[, "age_at_visit"],
         xlab="Age_death_rush", ylab="age_at_visit")
    plot(x=rushSn[, "age_death_rush"], y=rushSn[, "age_death_mathys"],
         xlab="Age_death_rush", ylab="age_death_mathys")
    dev.off()
}
