# Supplementary material for: ZiPo: A Deep Neural Network to De-Noise Single-Cell RNA Sequencing Data
Source: IEEE Trans Comput Biol Bioinform. Author manuscript; Available in PMC 2026 Feb 17. (PMC12910556; doi:10.1109/TCBBIO.2025.3572783)
Supplement: tcbbio-3572783-mm [file NIHMS2129199-supplement-tcbbio-3572783-mm.zip › tcbbio-3572783-mm/code/senescence/Shiva/prep_scRna_entorhinal.R]

## Shiva wrote this script to creat a summarizedExperiment object from
## the single-cell data.
## 2020-12-21.
## Change the name of the script to prep_snRana!!!
##browser()
if(!file.exists(snRnaCountsFile)){
print("Reading raw counts from csv file...")
raw <- read.csv(file.path(scRnaPath, "GSE138852_counts.csv"),
                stringsAsFactors=FALSE)
rownames(raw) <- raw$X
raw <- raw[, -1]
covariate <- read.csv(covariateFile, stringsAsFactors=FALSE)
colnames(covariate)[colnames(covariate) %in% "oupSample.cellType"] <-
    "broad.cell.type"
scRnaMeta <- read.table(file.path(scRnaPath, "scRNA_metadata.tsv"),
                        sep="\t", header=TRUE)
coldata <- merge(scRnaMeta, covariate, by.x="sampleID", by.y="X")
colnames(coldata)[colnames(coldata) %in% "sampleID"] <-
    "TAG"
rownames(coldata) <- coldata[, "TAG"]
coldata <- coldata[colnames(raw),]
snRnaCounts <- SummarizedExperiment(assay=list(count=raw), colData=coldata)
save(snRnaCounts, file=snRnaCountsFile)


br <- as.character(coldata$patient)
names(br) <- rownames(coldata)
mirStages <- list()
mirStages[["tag2braaksc"]] <- br
stages <- list(mirStages=mirStages)
save(stages, file=stageFile)

age <- rep(80, nrow(coldata))
names(age) <- rownames(coldata)
subClin <- list(rosId=br, age=age)
save(subClin, file=subClinFile)
save(clinical=scRnaMeta, file=clinicalFile)
}else{
    message.if(me="scRna snRnaCountsFile already exists. Preparation skipped.",
                   verbose=verbose-2)
    }
