# Supplementary material for: ZiPo: A Deep Neural Network to De-Noise Single-Cell RNA Sequencing Data
Source: IEEE Trans Comput Biol Bioinform. Author manuscript; Available in PMC 2026 Feb 17. (PMC12910556; doi:10.1109/TCBBIO.2025.3572783)
Supplement: tcbbio-3572783-mm [file NIHMS2129199-supplement-tcbbio-3572783-mm.zip › tcbbio-3572783-mm/code/senescence/Shiva/prep_snRna_entorhinal.R]

## Shiva wrote this script to prepare snRna-seq data from entorhinal
## cortex ready for furthur analyses.
## 2020-12-22.
if(!file.exists(snRnaCountsFile)){
    rds <- readRDS(file.path(snRnaPath, "sce.EC.scAlign.assigned.rds"))
    print("Dim of snRna-seq:")
    print(dim(rds))
    col <- colData(rds)
    colnames(col)[colnames(col) %in% "clusterCellType"] <-
        "broad.cell.type"
    colnames(col)[colnames(col) %in% "BraakStage"] <- "tag2braaksc"
    coldata <- cbind(col, TAG=rownames(col))
    count <- assay(rds, "counts")
    print("Saving snRnaCounts...")
    ##browser()
    snRnaCounts <- SummarizedExperiment(assay=list(count=count),
                                        colData=coldata)

    save(snRnaCounts, file=snRnaCountsFile)
}else{
    message.if(me="snRnaEc snRnaCountsFile already exists. Preparation skipped.",
               verbose=verbose-2)
}
load(snRnaCountsFile, v=TRUE) ##snRnaCounts
coldataSn <- colData(snRnaCounts)
br <- as.character(coldataSn$tag2braaksc)
names(br) <- rownames(coldataSn)
mirStages <- list()
mirStages[["tag2braaksc"]] <- br
stages <- list(mirStages=mirStages)
save(stages, file=stageFile)

age <- rep(80, nrow(coldataSn))
names(age) <- rownames(coldataSn)
rosId <- coldataSn$SampleID
names(rosId) <- rownames(coldataSn)
subClin <- list(rosId=rosId, age=age)
save(subClin, file=subClinFile)
save(coldataSn, file=clinicalFile)
