# Supplementary material for: ZiPo: A Deep Neural Network to De-Noise Single-Cell RNA Sequencing Data
Source: IEEE Trans Comput Biol Bioinform. Author manuscript; Available in PMC 2026 Feb 17. (PMC12910556; doi:10.1109/TCBBIO.2025.3572783)
Supplement: tcbbio-3572783-mm [file NIHMS2129199-supplement-tcbbio-3572783-mm.zip › tcbbio-3572783-mm/code/senescence/Shiva/read_data.R]

## Shiva wrote this script to read and preprocess the data in order to
## be added to the package.
## 2020-09-25.

message.if(me="read_data.R is sourced...", verbose=verbose-2)
packageData <- c()
if("ROSMAP" %in% dataset){
    allStages <- read.csv(pathologyCsvFile, stringsAsFactors=FALSE)
    save(allStages, file=file.path(senDatPath, "allStages.RData"))
    ageFile <- read.csv(ageCsvFile, stringsAsFactors=FALSE)
    save(ageFile, file=file.path(senDatPath, "ageFile.RData"))
    packageData <- c(packageData, "allStages", "ageFile")
}
if("WU" %in% dataset){
    ageFileWu <- read.csv(file.path(dataPath, "WashU_2019-11-20",
                                    "Rush-cohort-patient-info.csv"),
                          stringsAsFactors=FALSE)
    save(ageFileWu, file=file.path(senDatPath, "ageFileWu.RData"))
    wuDataPlot <- read.table(file.path(wuPath, "data_for_plot.tsv"),
                             sep="\t", header=TRUE)
    wuDataPlot <- wuDataPlot[, c("X", "Cluster", "Sample")]
    save(wuDataPlot, file=file.path(wuPath, "wuDataPlot.RData"))
    packageData <- c(packageData, "ageFileWu", "wuDataPlot")
}
if("scRna" %in% dataset){
    scRnaMeta <- read.table(metaFile, sep="\t", header=TRUE)
    save(scRnaMeta, file=file.path(scRnaPath, "scRnaMeta.RData"))
    packageData <- c(packageData, "scRnaMeta")
}

mirGenes <- read.csv(senGenesCsvFile, stringsAsFactors=FALSE)
colnames(mirGenes) <- c("CSP", "SRP", "SIP")
    ##c("Canonical Senescence Pathway",
      ##                  "Senescence Responses",
        ##                "Senescence Initiators")
mirGenes$number <- row.names(mirGenes)
nftAll <- read.csv(nftGenesCsvFile, stringsAsFactors=FALSE)
nftAll <- nftAll[, c("You.Zhou.List","Dunckley.et.al.Gene.List",
               "Orr.Curated.List")]
colnames(nftAll) <- c("Zhou", "Dunckley", "Orr")
nftAll$number <- row.names(nftAll)
nftBiorxiv <- read.csv(biorxGenesFile, stringsAsFactors=FALSE)
nftBiorxiv <- data.frame(Garcia=unique(as.vector(c(nftBiorxiv[, "EX_5set"],
                                 nftBiorxiv[, "Ex_4set"]))))
nftBiorxiv$number <- row.names(nftBiorxiv)
cdraGenes <- read.csv(file.path(dataPath, "senescence",
                                "CTRA_Gene_List_MEO.csv"),
                      stringsAsFactors=FALSE)
cdraGenes$number <- row.names(cdraGenes)
cellAgeKegg <- read.csv(file.path(dataPath,
                                  "senescence/cellAge_Kegg_go.csv"),
                        stringsAsFactors=FALSE)
cellAgeKegg <- cellAgeKegg[, c("CellAge", "Kegg", "GO")]
cellAgeKegg$number <- row.names(cellAgeKegg)
geneList <- list(nftAll=nftAll, nftBiorxiv=nftBiorxiv, cdraGenes=cdraGenes)
allGenes <- merge(mirGenes, cellAgeKegg, by="number", all=TRUE)
for(g1 in names(geneList)){
    allGenes <- merge(allGenes, geneList[[g1]], by="number", all=TRUE)
}
seNftGenes <- allGenes[, -which(names(allGenes) %in%  c("X", "X.1",
                                                        "number"))]
save(seNftGenes, file=seNftGenesFile)
packageData <- c(packageData, "seNftGenes")
##packageData <- c("allStages", "ageFile", "ageFileWu", "seNftGenes",
  ##               "scRnaMeta", "wuDataPlot")
