# Supplementary material for: ZiPo: A Deep Neural Network to De-Noise Single-Cell RNA Sequencing Data
Source: IEEE Trans Comput Biol Bioinform. Author manuscript; Available in PMC 2026 Feb 17. (PMC12910556; doi:10.1109/TCBBIO.2025.3572783)
Supplement: tcbbio-3572783-mm [file NIHMS2129199-supplement-tcbbio-3572783-mm.zip › tcbbio-3572783-mm/code/senescence/Shiva/reproduce_p19.R]

## Shiva wrote this script to reproduce results of the senescence-p19 study.
## 2021-20-04
## Timing:
p19StarTime <- Sys.time()
print("Reprodcuing p19 started at:")
print(p19StarTime)
doDevel <- FALSE
tasksList <- list(ROSMAP=c("prep", "senescence", "nft", "neuron", "upset"),
                  WU=c("cleanWU", "senescence", "nft",  "neuron"),
                  scRna=c("prepScEn", "senescence", "nft",  "neuron"),
                  scEmbryo=c("prepEmbryo", "senescence", "nft",  "neuron"))
datasets <- c("ROSMAP", "WU", "scRna", "scEmbryo")

## Download:
tasks <- "downloaData"
for(dataset in c("WU", datasets[-which(datasets=="WU")])){
    ##^ WU is quick and login will not expire before downloading ROSMAP starts.
    message(paste(">>>   Downloading the", dataset, "dataset ..."))
    source("runall.R")
}

## Analysis:
for(dataset in datasets){
    message(paste(">=>=>  Running tasks for the ", dataset, "dataset ..."))
    for(tasks in tasksList[[dataset]]){
        print(paste("Tasks is:", tasks))
        source("runall.R")
    }
}

## End time:
print("Reproouding p19 took:")
print(Sys.time()-p19StarTime)
beep(sound=4)
